# Supplementary material for: Bromodomain protein BRDT directs ΔNp63 function and super-enhancer activity in a subset of esophageal squamous cell carcinomas
Source: Cell Death Differ. 2021 Mar 3;28(7):2207–20. doi: 10.1038/s41418-021-00751-w (PMC8257622; doi:10.1038/s41418-021-00751-w)
Supplement: Supplementary file 2 — Supplementary Table S1 [file 41418_2021_751_MOESM2_ESM.xlsx]

## Sheet: Sheet1
Gene ID	Gene name	pSI (Max)	TSI	Variance (TCGA ESCC)	Adipose.Tissue	Adrenal.Gland	Blood	Brain	Breast	Colon	Esophagus	Fallopian.Tube	Heart	Kidney	Liver	Lung	Muscle	Nerve	Ovary	Pancreas	Pituitary	Prostate	Skin	Stomach	Testis	Thyroid	Uterus	Vagina
ENSG00000148584	A1CF	0.0143478	1.84321	0.0231805	NA	NA	NA	NA	NA	0.0143478	NA	NA	NA	0.000150376	3.15956e-05	NA	NA	NA	NA	0.00750392	NA	NA	NA	NA	NA	NA	NA	NA
ENSG00000136518	ACTL6A	0.984172	0.00692909	0.346097	0.30233	0.347815	0.798328	0.984172	0.231564	0.267511	0.442797	0.766486	0.770016	0.711985	0.535908	0.716961	0.917322	0.497632	0.29617	0.195322	0.841061	0.871599	0.190076	0.163823	0.052087	0.675459	0.314335	0.236426
ENSG00000077080	ACTL6B	0.0636582	1.19615	0.0454022	NA	NA	NA	3.06748e-05	NA	0.0636582	NA	NA	NA	NA	NA	NA	NA	NA	NA	0.0319466	3.0303e-05	NA	NA	0.0231484	0.0146957	NA	NA	NA
ENSG00000133627	ACTR3B	0.963233	0.0162686	0.20669	0.73705	0.282985	0.865521	0.00236196	0.438962	0.956462	0.963233	0.668273	0.574432	0.543233	0.104708	0.856063	0.175214	0.175943	0.548085	0.114458	0.0133333	0.736033	0.526445	0.723988	0.0743043	0.850586	0.722372	0.893258
ENSG00000101442	ACTR5	0.917232	0.0375209	0.165924	0.537216	0.915569	0.587524	0.751534	0.376707	0.813928	0.746211	0.197282	0.917232	0.660767	0.379179	0.739117	0.627211	0.155113	0.159225	0.517567	0.574515	0.56825	0.152405	0.731904	0.0704058	0.789113	0.318882	0.177793
ENSG00000075089	ACTR6	0.986767	0.00578558	0.177365	0.502405	0.472523	0.986767	0.0307822	0.185068	0.419415	0.349759	0.461171	0.342908	0.73588	0.287362	0.845808	0.645531	0.30276	0.741337	0.944662	0.136848	0.432187	0.748971	0.643133	0.342087	0.737383	0.666163	0.45994
ENSG00000113812	ACTR8	0.833754	0.0789622	0.0867912	0.531831	0.722369	0.512792	0.395752	0.549038	0.634963	0.67415	0.833754	0.0360031	0.615008	0.535403	0.600973	0.652932	0.532489	0.791094	0.109859	0.529091	0.680362	0.710197	0.288426	0.163899	0.479789	0.700876	0.700571
ENSG00000101126	ADNP	0.82664	0.0826834	0.13222	0.59472	0.374554	0.82664	0.682147	0.653263	0.529265	0.600195	0.32503	0.796314	0.695519	0.54812	0.695329	0.497496	0.601976	0.275608	0.760863	0.571273	0.290317	0.340514	0.321619	0.409232	0.593158	0.330393	0.343784
ENSG00000139154	AEBP2	0.943549	0.0252356	0.250458	0.224871	0.0946615	0.943549	0.808113	0.411158	0.613373	0.332602	0.261652	0.61675	0.763895	0.809352	0.67765	0.843217	0.19092	0.242112	0.882527	0.841045	0.389502	0.0364599	0.888921	0.854377	0.487444	0.111813	0.0413514
ENSG00000111732	AICDA	3.01659e-05	4.52048	0.0841797	NA	NA	NA	NA	NA	NA	NA	NA	NA	NA	NA	NA	NA	3.01659e-05	NA	NA	NA	NA	NA	NA	NA	NA	NA	NA
ENSG00000160224	AIRE	0.113623	0.944533	0.229794	NA	NA	NA	6.13497e-05	NA	NA	NA	NA	NA	NA	NA	NA	NA	0.0102262	NA	NA	0.0421212	NA	0.00177005	NA	0.113623	NA	NA	NA
ENSG00000100601	ALKBH1	0.908221	0.0418085	0.0975738	0.223449	0.517092	0.353927	0.908221	0.191008	0.387571	0.715038	0.667222	0.110373	0.742135	0.368799	0.823443	0.152726	0.33095	0.626459	0.832025	0.776576	0.375415	0.636051	0.338096	0.569565	0.688391	0.718278	0.68991
ENSG00000140350	ANP32A	0.994609	0.00234775	0.165863	0.314826	0.816215	0.0100315	0.0977454	0.355985	0.574318	0.86788	0.601456	0.063888	0.145278	0.180427	0.154237	0.466672	0.730965	0.825851	0.711115	0.840364	0.453198	0.906415	0.234528	0.994609	0.789684	0.772931	0.59497
ENSG00000136938	ANP32B	0.946841	0.0237231	0.250011	0.122814	0.873738	0.287571	0.729877	0.19994	0.254633	0.447805	0.611006	0.794339	0.627759	0.892275	0.356243	0.744073	0.269638	0.180942	0.0595133	0.92697	0.802821	0.273313	0.147511	0.946841	0.829173	0.649758	0.214805
ENSG00000143401	ANP32E	0.993116	0.00300005	0.271555	0.613797	0.100185	0.427082	0.00723926	0.77203	0.749925	0.690842	0.213033	0.187076	0.236602	0.264739	0.233159	0.23168	0.402715	0.684331	0.960973	0.392515	0.872866	0.709849	0.915457	0.993116	0.618632	0.493716	0.536096
ENSG00000166313	APBB1	0.999905	4.11673e-05	0.713907	0.817973	0.601262	0.88082	0.000460123	0.790436	0.190645	0.19791	0.178423	0.038507	0.784902	0.999905	0.519162	0.390792	0.199276	0.172021	0.92405	0.0121212	0.452609	0.949773	0.89943	0.899478	0.754797	0.037568	0.622027
ENSG00000100823	APEX1	0.995188	0.00209469	0.254414	0.279289	0.0575846	0.568959	0.793543	0.230827	0.595847	0.725714	0.573108	0.496672	0.557353	0.207472	0.706108	0.378273	0.873333	0.175866	0.0948823	0.905727	0.678401	0.276097	0.0826237	0.995188	0.592797	0.691133	0.804414
ENSG00000111701	APOBEC1	2.9985e-05	4.5231	0.0326452	NA	NA	NA	NA	NA	2.9985e-05	NA	NA	NA	NA	NA	NA	NA	NA	NA	NA	NA	NA	NA	NA	NA	NA	NA	NA
ENSG00000124701	APOBEC2	0.937143	0.0281942	0.040712	NA	0.148154	0.271325	NA	0.784962	0.291559	0.155474	0.890916	0.0022084	0.448421	NA	0.326093	3.16957e-05	0.587391	0.937143	0.0164678	NA	0.699457	0.562315	0.00766117	0.0702174	0.816301	0.91358	0.90542
ENSG00000128383	APOBEC3A	0.925699	0.0335302	2.51429	0.0760363	NA	3.15457e-05	NA	0.408466	0.647181	0.326797	0.268258	0.215039	0.00520301	0.0672986	2.99401e-05	NA	NA	0.925699	NA	0.777803	0.728416	NA	0.643823	NA	0.157429	0.846133	0.0275676
ENSG00000179750	APOBEC3B	0.89368	0.0488178	0.995273	0.695371	0.2622	6.30915e-05	NA	0.714662	0.0153823	0.429729	0.72009	0.409456	0.20215	NA	0.0733084	NA	NA	0.752143	0.0033595	NA	0.89368	0.165855	0.0378411	0.891435	0.109023	0.781103	0.305616
ENSG00000244509	APOBEC3C	0.996304	0.00160827	0.312885	0.627564	0.00418462	0.0268139	0.996304	0.697474	0.170405	0.436797	0.237883	0.158787	0.802556	0.964139	0.560569	0.993851	0.464887	0.093845	0.930502	0.951818	0.146109	0.805295	0.66928	0.13342	0.838677	0.0514048	0.218649
ENSG00000243811	APOBEC3D	0.992914	0.00308832	0.403887	0.679289	0.183323	0.0139905	0.992914	0.535353	0.526642	0.889038	0.295601	0.83339	0.31997	0.784297	0.11979	NA	0.444796	0.0389058	0.973516	0.903379	0.0428959	0.914614	0.186042	0.31487	0.670602	0.156148	0.0864715
ENSG00000128394	APOBEC3F	0.992515	0.00326277	0.366432	0.839879	0.0370462	0.119826	0.992515	0.665684	0.696612	0.88582	0.0435135	0.776703	0.453835	0.38564	0.480988	NA	0.438401	0.00258359	0.797268	0.815924	0.0833635	0.939077	0.745187	0.108493	0.631053	0.104139	0.258859
ENSG00000239713	APOBEC3G	0.999746	0.000110136	0.854383	0.640635	0.0624462	0.00217666	0.960199	0.602827	0.636402	0.873624	0.137102	0.864246	0.278632	0.84684	0.105853	0.999746	0.280015	0.0188602	0.961036	0.78753	0.109925	0.972012	0.776027	0.0281884	0.672887	0.24784	0.270766
ENSG00000100298	APOBEC3H	0.890486	0.0503727	0.110511	0.467655	0.204169	0.00345426	NA	0.731789	0.838381	0.817714	0.281652	NA	0.0280301	NA	0.00607784	NA	0.117466	0.890486	NA	0.707212	0.219729	NA	0.133358	0.0435652	0.416602	0.696888	0.39497
ENSG00000117713	ARID1A	0.835966	0.0778113	0.174934	0.706369	0.502862	0.376909	0.835966	0.713624	0.631439	0.628541	0.625706	0.593515	0.457323	0.460016	0.401183	0.558859	0.318989	0.591641	0.482653	0.778106	0.785535	0.39472	0.15036	0.647725	0.119398	0.496798	0.54464
ENSG00000049618	ARID1B	0.966493	0.0148014	0.11916	0.414054	0.822154	0.85224	0.69408	0.345459	0.68901	0.637895	0.304129	0.483375	0.758617	0.91019	0.541766	0.181426	0.689834	0.0676596	0.427708	0.652621	0.521569	0.0396672	0.819265	0.966493	0.121053	0.259517	0.231306
ENSG00000189079	ARID2	0.919417	0.0364874	0.197385	0.675779	0.763569	0.627382	0.919417	0.55012	0.621919	0.342376	0.542372	0.654852	0.571444	0.855324	0.322515	0.743677	0.608265	0.430182	0.348446	0.811424	0.438824	0.0576399	0.560075	0.0434493	0.464677	0.446903	0.27452
ENSG00000116017	ARID3A	0.961581	0.0170143	0.375744	0.100877	0.804215	0.000536278	0.798006	0.587218	0.512069	0.694496	0.283303	0.833795	0.0622857	0.748041	0.0222156	0.947908	0.880211	0.961581	0.171586	0.147879	0.76175	0.35587	0.775337	0.0296087	0.880722	0.804592	0.446502
ENSG00000032219	ARID4A	0.934522	0.0294106	0.264682	0.0734342	0.909215	0.304937	0.441058	0.121173	0.543808	0.746331	0.433198	0.717278	0.170075	0.102575	0.251542	0.900111	0.213439	0.474103	0.477457	0.787985	0.888793	0.313011	0.765697	0.934522	0.677444	0.643822	0.415465
ENSG00000054267	ARID4B	0.904432	0.0436239	0.213378	0.268986	0.7876	0.561814	0.486626	0.248226	0.80021	0.837759	0.392447	0.904432	0.587955	0.769826	0.425374	0.859255	0.274796	0.467021	0.285322	0.35603	0.562956	0.783949	0.55027	0.312072	0.157218	0.189411	0.57994
ENSG00000196843	ARID5A	0.984692	0.00669945	0.459174	0.0720575	0.984692	0.00104101	0.958359	0.00499248	0.590735	0.459023	0.0621021	0.224868	0.0681805	0.273633	0.0328743	0.673867	0.544057	0.896353	0.973516	0.882333	0.244646	0.850756	0.817526	0.962754	0.759549	0.202372	0.698198
ENSG00000150347	ARID5B	0.991727	0.00360793	0.460837	0.00435703	0.912615	0.792271	0.955813	0.0224211	0.476297	0.590842	0.0307658	0.443686	0.634662	0.967156	0.348563	0.00307448	0.247074	0.502112	0.991727	0.739258	0.422443	0.389682	0.788231	0.96142	0.886376	0.0315106	0.117207
ENSG00000133794	ARNTL	0.932006	0.0305813	0.208989	0.312284	0.554969	0.101293	0.669218	0.467639	0.807121	0.535218	0.882913	0.835583	0.105429	0.0455292	0.199581	0.13775	0.703665	0.15304	0.723611	0.549273	0.932006	0.151694	0.762009	0.920145	0.133398	0.907961	0.782808
ENSG00000137486	ARRB1	0.99629	0.00161429	0.492836	0.0786989	0.900108	0.0712303	0.056411	0.172902	0.15994	0.0841504	0.685856	0.553204	0.0751729	0.878357	0.00928144	0.949176	0.753047	0.827888	0.301036	0.987561	0.40822	0.668169	0.0109145	0.99629	0.879594	0.859728	0.756096
ENSG00000111875	ASF1A	0.850908	0.0701175	0.332431	0.850908	0.0913231	0.787918	0.0215644	0.847038	0.779025	0.606271	0.610255	0.128445	0.457459	0.487346	0.401183	0.354136	0.813725	0.348161	0.405008	0.654591	0.844917	0.691089	0.169025	0.723754	0.393474	0.681057	0.645631
ENSG00000105011	ASF1B	0.962674	0.0165209	0.502188	0.745582	0.249831	0.00665615	NA	0.573579	0.0831034	0.0106015	0.880315	NA	0.285789	0.586682	0.179356	NA	0.929683	0.77845	0.775997	0.558152	0.737858	0.0678215	0.257391	0.00205797	0.861444	0.962674	0.0367718
ENSG00000116539	ASH1L	0.923096	0.034753	0.224914	0.423555	0.648631	0.907886	0.255813	0.422586	0.342564	0.38391	0.527477	0.408274	0.807218	0.923096	0.606033	0.0949921	0.0713273	0.232812	0.659482	0.717485	0.694947	0.326021	0.747196	0.888565	0.536466	0.323761	0.553048
ENSG00000129691	ASH2L	0.933895	0.0297021	0.408607	0.245008	0.538215	0.227776	0.288911	0.331023	0.63997	0.405534	0.678574	0.255708	0.830195	0.611043	0.84735	0.167575	0.655671	0.301657	0.392637	0.881167	0.855973	0.56354	0.369025	0.163826	0.933895	0.607069	0.65033
ENSG00000171456	ASXL1	0.962347	0.0166685	0.191297	0.144856	0.746046	0.810946	0.962347	0.158662	0.49042	0.766391	0.580661	0.840995	0.150211	0.289984	0.116467	0.590761	0.133725	0.376474	0.223155	0.873985	0.637919	0.801241	0.732429	0.371986	0.217519	0.430106	0.826276
ENSG00000143970	ASXL2	0.914757	0.0386943	0.344768	0.249138	0.195123	0.413265	0.870475	0.585218	0.373403	0.273459	0.812673	0.385816	0.54018	0.724866	0.390928	0.182599	0.620845	0.914757	0.564647	0.446045	0.883288	0.561241	0.620615	0.119986	0.624165	0.742115	0.423589
ENSG00000141431	ASXL3	0.849626	0.0707723	0.0824866	0.847474	NA	NA	0.247377	0.830421	0.273493	NA	0.155916	0.294992	0.763188	0.447788	0.849626	NA	0.071629	0.00139818	NA	0.0677273	0.274178	NA	0.0863268	0.00562319	0.0314737	0.620801	0.563844
ENSG00000156802	ATAD2	0.932309	0.0304402	0.427666	0.797958	0.654308	0.849338	0.818129	0.736105	0.932309	0.428602	0.656982	0.209067	0.198526	0.130932	0.260793	0.534374	0.893846	0.0908359	0.892637	0.414288	0.0873906	0.381195	0.117706	0.0148116	0.896211	0.886858	0.354985
ENSG00000119778	ATAD2B	0.948236	0.0230835	0.15652	0.41584	0.906031	0.647997	0.948236	0.43018	0.821814	0.624902	0.633739	0.81818	0.372361	0.560411	0.257934	0.736704	0.185279	0.402325	0.592496	0.646167	0.544389	0.016702	0.774273	0.60787	0.243068	0.340619	0.0336486
ENSG00000171681	ATF7IP	0.877391	0.0568067	0.243043	0.17711	0.457415	0.16194	0.826043	0.314	0.833133	0.720316	0.681622	0.340435	0.618842	0.587836	0.572799	0.391886	0.439155	0.590137	0.713972	0.74403	0.873952	0.288759	0.877391	0.354884	0.231805	0.397855	0.386937
ENSG00000149311	ATM	0.946244	0.0239968	0.35607	0.682526	0.343338	0.340489	0.592807	0.851654	0.744408	0.90582	0.389625	0.537138	0.428977	0.484281	0.376287	0.946244	0.135309	0.0349848	0.00813187	0.0244848	0.837029	0.917035	0.575337	0.906072	0.560917	0.336405	0.617628
ENSG00000111676	ATN1	0.984754	0.00667241	0.278692	0.336838	0.163662	NA	0.262485	0.318135	0.342834	0.493549	0.0508709	0.702208	0.783398	0.95703	0.522275	0.863946	0.621523	0.0159422	0.855589	0.0350909	0.400422	0.855174	0.812804	0.984754	0.0309023	0.126888	0.640691
ENSG00000175054	ATR	0.902697	0.0444579	0.338897	0.550469	0.00238462	0.902697	0.803558	0.328722	0.841124	0.853008	0.456742	0.767481	0.40988	0.215735	0.525374	0.862647	0.413952	0.823815	0.101162	0.179924	0.527873	0.752284	0.567961	0.400971	0.18818	0.540302	0.711862
ENSG00000163635	ATXN7	0.948037	0.0231748	0.16891	0.237504	0.899662	0.243391	0.948037	0.52991	0.801829	0.790647	0.547132	0.770435	0.255699	0.462496	0.178503	0.628938	0.124465	0.571444	0.0138148	0.760621	0.60276	0.256566	0.7803	0.612942	0.612662	0.786193	0.188138
ENSG00000087152	ATXN7L3	0.866391	0.0622861	0.149747	0.79292	0.726169	0.0464511	0.0217178	0.866391	0.701334	0.32415	0.576787	0.782224	0.508226	0.455118	0.501452	0.846593	0.836576	0.834605	0.774553	0.163652	0.446003	0.463177	0.304033	0.331087	0.385805	0.646949	0.503574
ENSG00000087586	AURKA	0.962727	0.0164967	0.290791	0.800923	0.418785	0.199117	0.806933	0.871594	0.117826	0.203083	0.930541	0.0261897	0.417444	0.0926698	0.629162	0.038954	0.911599	0.17193	0.7754	0.962727	0.909472	0.470666	0.103658	0.00266667	0.885654	0.948731	0.518754
ENSG00000178999	AURKB	0.93219	0.0304954	0.4469	0.676112	0.427646	0.0205363	NA	0.596015	0.0936432	0.00897744	0.903468	NA	0.25	0.391122	0.18241	NA	3.01659e-05	0.917523	NA	NA	0.661176	0.0147655	0.241694	0.415174	0.862391	0.93219	0.03
ENSG00000105146	AURKC	0.951922	0.0213987	0.0969305	0.324675	0.789538	0.864259	0.154233	0.39585	0.626927	0.698857	0.951922	0.160202	0.125414	0.114976	0.159611	0.330238	0.409849	0.944635	0.858948	0.089803	0.660965	0.430877	0.868996	0.00153623	0.441383	0.911737	0.863934
ENSG00000105393	BABAM1	0.908939	0.0414651	0.155709	0.632179	0.350231	0.105978	0.122975	0.655368	0.288621	0.445474	0.765255	0.100809	0.562361	0.277836	0.680973	0.0766086	0.833635	0.848723	0.490173	0.908939	0.455385	0.772784	0.266072	0.771957	0.890496	0.65861	0.805045
ENSG00000140320	BAHD1	0.939937	0.0269013	0.140961	0.835401	0.0228769	0.939937	0.860798	0.861368	0.639295	0.468947	0.414159	0.356765	0.407624	0.465197	0.355254	0.714136	0.894133	0.0405015	0.319843	0.326455	0.725445	0.755068	0.34072	0.21171	0.0853383	0.526541	0.890691
ENSG00000172530	BANP	0.821554	0.085364	0.0862745	0.708215	0.821554	0.0279968	0.658359	0.639729	0.775637	0.816632	0.181817	0.727589	0.331669	0.0838547	0.608189	0.752155	0.570513	0.283845	0.764568	0.203348	0.558582	0.804145	0.696267	0.257826	0.573444	0.366616	0.750195
ENSG00000163930	BAP1	0.893213	0.0490449	0.203993	0.731558	0.238046	0.277192	0.0491871	0.783353	0.652264	0.558782	0.893213	0.537947	0.420872	0.239684	0.52262	0.281933	0.788477	0.852188	0.475447	0.850939	0.547858	0.12829	0.530525	0.0296522	0.555714	0.868792	0.846877
ENSG00000138376	BARD1	0.985108	0.00651629	0.219228	0.746717	0.985108	0.804858	0.950721	0.486872	0.226927	0.0906015	0.431126	0.808911	0.517098	0.95872	0.216332	0.233613	0.0812971	0.753419	0.698509	0.8775	0.438084	3.02572e-05	0.766237	0.276623	0.85812	0.147069	0.0149249
ENSG00000198604	BAZ1A	0.997515	0.00108042	0.373079	0.119879	0.880123	0.0101893	0.997515	0.219579	0.726117	0.474662	0.400195	0.934868	0.0879248	0.437567	0.0451198	0.690396	0.783665	0.808222	0.704835	0.965848	0.528688	0.0244781	0.51066	0.0636667	0.764526	0.868233	0.239489
ENSG00000009954	BAZ1B	0.898457	0.0465028	0.187329	0.324675	0.303831	0.864464	0.352009	0.690391	0.233823	0.259383	0.403949	0.443981	0.670647	0.685213	0.588024	0.29187	0.393952	0.292112	0.704662	0.330561	0.505023	0.898457	0.771889	0.826623	0.753985	0.206088	0.651021
ENSG00000076108	BAZ2A	0.957132	0.0190282	0.166658	0.461543	0.621846	0.118549	0.957132	0.38615	0.751424	0.671459	0.766592	0.850342	0.24782	0.803175	0.0962275	0.76	0.166139	0.362447	0.358681	0.307712	0.788009	0.469818	0.675952	0.420464	0.53015	0.562039	0.439099
ENSG00000123636	BAZ2B	0.869494	0.0607332	0.332649	0.676188	0.262277	0.609432	0.495537	0.596466	0.587361	0.606271	0.210706	0.850062	0.690977	0.869494	0.494551	0.758336	0.497014	0.067538	0.339356	0.126076	0.751961	0.782405	0.832684	0.506232	0.303955	0.249275	0.541276
ENSG00000168283	BMI1	0.994274	0.00249372	0.206757	0.336566	0.262277	0.994274	0.182607	0.64394	0.159595	0.424707	0.593483	0.682271	0.551173	0.257788	0.659865	0.225737	0.181161	0.884802	0.506892	0.0859242	0.350287	0.937973	0.689835	0.521043	0.849985	0.294909	0.872913
ENSG00000171634	BPTF	0.908657	0.0415999	0.165753	0.461044	0.694077	0.771625	0.282132	0.473218	0.550645	0.737684	0.439745	0.773281	0.828526	0.908657	0.686737	0.663772	0.0666063	0.0970061	0.810204	0.162121	0.691041	0.219244	0.757766	0.570638	0.448947	0.104909	0.441486
ENSG00000012048	BRCA1	0.920623	0.0359181	0.381384	0.850197	0.895754	0.288265	0.675291	0.896722	0.218426	0.261669	0.725856	0.129658	0.499489	0.135956	0.721602	0.59794	0.424208	0.920623	0.848619	0.447515	0.905988	0.385492	0.615832	0.00962319	0.0150075	0.693625	0.344535
ENSG00000139618	BRCA2	0.830121	0.0808587	0.371699	0.113631	NA	NA	NA	0.190827	0.572414	0.344286	NA	NA	0.0368722	NA	0.011482	NA	0.718296	0.722188	NA	NA	NA	0.0713767	NA	0.00275362	NA	0.830121	0.189595
ENSG00000100425	BRD1	0.899985	0.0457649	0.196756	0.623238	0.899985	0.853123	0.482331	0.661549	0.322834	0.441293	0.322282	0.882379	0.663459	0.594013	0.634521	0.629128	0.577738	0.221991	0.544537	0.30597	0.775173	0.028003	0.589655	0.0806522	0.72397	0.293172	0.458108
ENSG00000204256	BRD2	0.876516	0.05724	0.102295	0.595794	0.599369	0.208596	0.767347	0.708526	0.749415	0.746436	0.444384	0.876516	0.412827	0.360111	0.421093	0.764263	0.675249	0.553511	0.237363	0.266924	0.505173	0.693646	0.417106	0.547797	0.123233	0.49148	0.672763
ENSG00000169925	BRD3	0.791483	0.101559	0.217616	0.626672	0.389877	0.791483	0.548175	0.64612	0.168936	0.327865	0.236622	0.675179	0.762496	0.608025	0.76756	0.243027	0.176078	0.707979	0.683815	0.77	0.403922	0.550363	0.752504	0.584609	0.361353	0.232961	0.715841
ENSG00000141867	BRD4	0.913604	0.0392419	0.181004	0.598427	0.693138	0.117192	0.913604	0.570902	0.762669	0.743414	0.752177	0.429114	0.235895	0.207472	0.272814	0.0971315	0.741116	0.5319	0.511852	0.782864	0.525189	0.171649	0.813013	0.690391	0.711188	0.526873	0.454985
ENSG00000166164	BRD7	0.898515	0.0464747	0.0929629	0.552254	0.568646	0.480426	0.222469	0.685534	0.224603	0.118752	0.7803	0.575288	0.762211	0.898515	0.56229	0.275784	0.594103	0.835973	0.232543	0.688424	0.822112	0.240741	0.418306	0.334058	0.754045	0.601148	0.44009
ENSG00000112983	BRD8	0.897489	0.046971	0.146295	0.834584	0.800354	0.506372	0.377669	0.659624	0.467691	0.716135	0.473994	0.858958	0.813519	0.428468	0.88503	0.775721	0.337526	0.417188	0.314411	0.0225303	0.362338	0.897489	0.595622	0.021971	0.122496	0.288278	0.639384
ENSG00000028310	BRD9	0.8114	0.090765	0.3012	0.508835	0.8114	0.58459	0.389064	0.398692	0.605637	0.734496	0.511411	0.443017	0.543985	0.676193	0.407051	0.528479	0.588808	0.507888	0.5173	0.576894	0.530724	0.35351	0.343718	0.274754	0.771233	0.533792	0.623739
ENSG00000137948	BRDT	2.89855e-05	4.53782	1.2855	NA	NA	NA	NA	NA	NA	NA	NA	NA	NA	NA	NA	NA	NA	NA	NA	NA	NA	NA	NA	2.89855e-05	NA	NA	NA
ENSG00000158019	BRE	0.890737	0.0502506	0.147065	0.338578	3.07692e-05	0.140804	0.727101	0.518556	0.737766	0.531008	0.740706	0.0297823	0.654872	0.50564	0.678683	0.0877338	0.806501	0.549073	0.863862	0.359636	0.629216	0.832905	0.66063	0.770275	0.890737	0.33494	0.80994
ENSG00000174744	BRMS1	0.907462	0.0421715	0.345815	0.471135	0.478769	0.0287066	0.903758	0.48012	0.665742	0.652226	0.86021	0.742193	0.443684	0.444487	0.404895	0.407924	0.864887	0.907462	0.053281	0.879576	0.118718	0.100711	0.136222	0.437101	0.490301	0.868852	0.701547
ENSG00000100916	BRMS1L	0.949812	0.0223625	0.410967	0.240817	0.0225077	NA	0.0296166	0.447353	0.798126	0.504812	0.418949	0.0575894	0.703233	0.556224	0.710913	0.0806973	0.513771	0.548085	0.949812	0.594258	0.671207	0.71	0.757646	0.870913	0.577865	0.573051	0.315826
ENSG00000156983	BRPF1	0.889731	0.0507411	0.15576	0.467322	0.760092	0.329416	0.832209	0.593429	0.635892	0.459474	0.317838	0.74619	0.594842	0.889731	0.3275	0.562155	0.721855	0.516094	0.694867	0.718924	0.521176	0.205582	0.602249	0.10742	0.215398	0.229909	0.677988
ENSG00000096070	BRPF3	0.868321	0.0613198	0.185954	0.818427	0.0270769	0.627713	0.555752	0.583323	0.165127	0.815353	0.833724	0.733406	0.788135	0.436193	0.859805	0.260618	0.37356	0.484331	0.164615	0.575197	0.517934	0.868321	0.224843	0.220014	0.387805	0.354577	0.858709
ENSG00000185658	BRWD1	0.945079	0.0245319	0.255344	0.740545	0.651138	0.945079	0.144402	0.616045	0.758666	0.273729	0.708559	0.551042	0.510436	0.453144	0.500389	0.384818	0.125882	0.446763	0.200549	0.600818	0.77457	0.315401	0.752804	0.355	0.409639	0.798051	0.636081
ENSG00000095564	BTAF1	0.981687	0.00802691	0.187873	0.49062	0.879954	0.943486	0.981687	0.390842	0.506927	0.371278	0.0454054	0.832877	0.500165	0.634107	0.377156	0.866593	0.0084917	0.187006	0.489356	0.865045	0.604027	0.0112708	0.467466	0.668667	0.640256	0.390347	0.356471
ENSG00000169679	BUB1	0.908692	0.0415834	0.4021	0.694312	0.463185	0.0369716	NA	0.579173	0.158051	0.0108722	0.781336	NA	0.154075	NA	0.0759431	NA	0.853213	0.756535	NA	NA	0.686802	0.0228593	0.291094	0.00127536	0.908692	0.839668	0.029009
ENSG00000158636	C11orf30	0.893262	0.0490214	0.211367	0.476687	0.893262	0.645221	0.654141	0.576406	0.521064	0.629534	0.157312	0.202815	0.435098	0.809447	0.204671	0.462995	0.372745	0.128693	0.788132	0.653424	0.360603	0.834796	0.772699	0.871	0.553669	0.182462	0.337402
ENSG00000170468	C14orf169	0.914416	0.0388561	0.173885	0.758185	0.321338	0.478754	0.485874	0.621789	0.467286	0.17218	0.206291	0.225505	0.649293	0.0678199	0.914416	0.852805	0.876018	0.901383	0.0469702	0.682652	0.803771	0.728563	0.15991	0.0186087	0.816331	0.426254	0.872027
ENSG00000258315	C17orf49	0.908051	0.0418898	0.0377441	0.124871	0.476354	0.0215457	0.499555	0.140857	0.908051	0.829985	0.872553	0.394106	0.220496	0.562496	0.116826	0.290586	0.793137	0.841611	0.259765	0.701848	0.878854	0.226203	0.723868	0.886116	0.290662	0.693625	0.741396
ENSG00000099991	CABIN1	0.938558	0.027539	0.16785	0.864977	0.570108	0.155205	0.235061	0.820436	0.363763	0.429353	0.363589	0.475972	0.613459	0.724329	0.496078	0.938558	0.762821	0.836687	0.615181	0.068197	0.326833	0.865643	0.401379	0.436942	0.0169925	0.461662	0.791141
ENSG00000142453	CARM1	0.942526	0.0257065	0.200099	0.609047	0.841062	0.302413	0.459049	0.802436	0.23946	0.241925	0.211126	0.254681	0.825023	0.717852	0.820778	0.00532488	0.745581	0.678723	0.454521	0.89547	0.685204	0.619728	0.77012	0.119275	0.942526	0.252326	0.126171
ENSG00000108468	CBX1	0.963965	0.0159386	0.231318	0.775734	0.661554	0.620174	0.0185583	0.646556	0.358066	0.420962	0.225075	0.502395	0.906075	0.963965	0.820599	0.319017	0.74448	0.0476596	0.897802	0.328015	0.547466	0.786324	0.888846	0.136101	0.56391	0.0348187	0.279955
ENSG00000173894	CBX2	0.967924	0.0141586	1.05796	0.193616	0.931138	NA	0.925844	0.245143	0.887496	0.0503459	0.386486	0.165941	0.658962	NA	0.512246	NA	0.00651584	0.0424772	0.177221	0.967924	0.754932	0.0682602	0.80081	0.00255072	0.84606	0.45648	0.135526
ENSG00000122565	CBX3	0.912348	0.0398392	0.268025	0.109728	0.0809692	0.452634	0.454248	0.108617	0.603283	0.801759	0.445435	0.407309	0.369023	0.391611	0.339356	0.39103	0.711146	0.368875	0.661005	0.912348	0.803183	0.821861	0.723868	0.335261	0.854286	0.717145	0.726081
ENSG00000141582	CBX4	0.995357	0.00202131	0.263416	0.805386	0.347246	0.0276025	0.210997	0.744	0.908621	0.617925	0.75515	0.113593	0.222962	0.0670616	0.367859	0.995357	0.870814	0.828723	0.065887	0.0671212	0.712866	0.0111952	0.29949	0.88571	0.802391	0.963958	0.720961
ENSG00000094916	CBX5	0.954527	0.0202119	0.493364	0.842481	0.218308	0.954527	0.0559969	0.724647	0.857376	0.55012	0.483874	0.23563	0.651383	0.863728	0.451946	0.915927	0.241312	0.149164	0.512323	0.0128788	0.483801	0.450242	0.774483	0.286884	0.210466	0.776647	0.800976
ENSG00000183741	CBX6	0.994725	0.00229713	0.973118	0.808986	0.248862	0.435252	0.00406442	0.859459	0.0468816	0.0317744	0.0707658	0.523484	0.76588	0.971122	0.527201	0.944136	0.412323	0.365076	0.537708	0.0963333	0.343544	0.944644	0.629805	0.994725	0.503985	0.0701208	0.911276
ENSG00000100307	CBX7	0.995391	0.00200616	0.588477	0.73475	0.869354	0.558975	0.027454	0.773519	0.050015	0.0824962	0.0402853	0.204821	0.889368	0.953207	0.798353	0.327876	0.133318	0.284954	0.862967	0.378924	0.262232	0.911331	0.585412	0.995391	0.738977	0.0439275	0.73521
ENSG00000141570	CBX8	0.974469	0.0112319	0.153556	0.375477	0.297292	0.501877	0.411012	0.583143	0.84096	0.734301	0.492778	0.191291	0.171564	0.04	0.385674	0.974469	0.959894	0.899939	0.0656672	0.00881818	0.80552	0.717716	0.446177	0.0163623	0.450421	0.899864	0.943303
ENSG00000176476	CCDC101	0.932333	0.0304288	0.235742	0.827474	0.7486	0.14306	0.924049	0.705098	0.260825	0.543534	0.055976	0.852255	0.664376	0.290695	0.803877	0.084374	0.925943	0.0929939	0.137975	0.932333	0.670875	0.839017	0.533268	0.053913	0.559038	0.0920393	0.786246
ENSG00000094804	CDC6	0.957613	0.0188098	0.404899	0.517368	0.192415	0.218438	0.447209	0.807414	0.480015	0.0436992	0.944024	0.644292	0.223263	0.0606951	0.401257	NA	0.913937	0.863511	0.0295133	0.889	0.839186	0.253041	0.452999	0.00313043	0.857263	0.957613	0.113859
ENSG00000134371	CDC73	0.896985	0.0472149	0.0942587	0.056475	0.377077	0.262303	0.880859	0.226902	0.441274	0.320977	0.768183	0.136112	0.648361	0.812543	0.474686	0.349414	0.223273	0.39076	0.842025	0.896985	0.253318	0.850408	0.845097	0.832536	0.460617	0.61216	0.527492
ENSG00000170312	CDK1	0.983696	0.00713895	0.342401	0.130378	0.708723	0.400331	0.983696	0.362301	0.256492	0.00700752	0.647387	0.855583	0.437038	NA	0.187859	0.964041	0.915113	0.713389	0.952088	0.0801818	0.867949	0.0246596	0.344483	0.00388406	0.675459	0.808051	0.0075976
ENSG00000059758	CDK17	0.951931	0.0213946	0.204527	0.0210893	0.914262	0.771893	0.0303528	0.0523609	0.412834	0.38215	0.400901	0.648818	0.130451	0.734566	0.0367066	0.904025	0.203484	0.766702	0.951931	0.850394	0.731026	0.692118	0.92048	0.739681	0.726571	0.0374471	0.48982
ENSG00000123374	CDK2	0.999387	0.00026652	0.187	0.302194	0.830415	0.638265	0.999387	0.0995489	0.646867	0.105098	0.181036	0.722691	0.0515489	0.396825	0.0151347	0.940697	0.84629	0.180471	0.767943	0.951455	0.335098	0.0387443	0.480765	0.94258	0.754887	0.452266	0.386246
ENSG00000250506	CDK3	0.998542	0.000633665	0.030683	0.633676	0.8444	0.415126	0.903528	0.577955	0.841784	0.950571	0.248198	0.935288	0.0989023	0.00835703	0.341422	0.998542	0.862775	0.496839	0.529812	0.0800152	0.00778281	0.255068	0.621514	0.482493	0.085985	0.522538	0.601426
ENSG00000164885	CDK5	0.968997	0.0136776	0.232423	0.832496	0.0163692	0.154432	0.00116564	0.838195	0.614153	0.538662	0.91021	0.445319	0.317895	0.0855766	0.584656	0.829002	0.873228	0.968997	0.402135	0.0278333	0.500106	0.34348	0.185472	0.865362	0.611278	0.870604	0.790135
ENSG00000134058	CDK7	0.89911	0.0461871	0.268093	0.587988	0.103277	0.656735	0.66911	0.512346	0.804003	0.141188	0.895991	0.761073	0.635654	0.585861	0.611302	0.162583	0.89911	0.884438	0.477567	0.187182	0.642097	0.0319667	0.527016	0.0986377	0.686842	0.858338	0.135586
ENSG00000136807	CDK9	0.952662	0.021061	0.176689	0.572663	0.260908	0.383896	0.39316	0.73791	0.761769	0.727383	0.0851952	0.842271	0.346571	0.23515	0.41024	0.952662	0.153409	0.0334195	0.690392	0.0696515	0.636637	0.844357	0.881229	0.690986	0.711714	0.328761	0.832643
ENSG00000153046	CDYL	0.949686	0.02242	0.211501	0.0685174	0.864231	0.6397	0.904034	0.160782	0.165667	0.161895	0.256351	0.54339	0.751714	0.936193	0.576961	0.108637	0.428854	0.807447	0.949686	0.912561	0.808145	0.0295915	0.674498	0.698029	0.796571	0.0474773	0.0963964
ENSG00000166446	CDYL2	0.995334	0.00203101	0.744807	0.0507262	0.454554	0.359905	0.00788344	0.0779549	0.834633	0.939173	0.897402	0.769611	0.163383	0.279242	0.126796	0.971442	0.909336	0.995334	0.663611	0.829455	3.01659e-05	0.894554	0.361619	0.0139565	0.540602	0.399154	0.681922
ENSG00000099954	CECR2	0.951573	0.0215577	1.5721	0.951573	NA	NA	0.0176994	0.874015	0.821619	0.844256	0.40542	0.154168	0.0610677	0.00837283	0.18006	0.00527734	0.554449	0.332143	0.197567	0.011803	0.782383	0.863313	0.937166	0.32158	0.314075	0.594094	0.862027
ENSG00000145241	CENPC	0.979889	0.00882309	0.246328	0.498351	0.661815	0.89071	0.899525	0.379579	0.719895	0.676316	0.230961	0.87014	0.827549	0.786177	0.792605	0.979889	0.100739	0.0253495	0.012606	0.300152	0.373318	0.70351	0.27036	0.524377	0.219609	0.4571	0.265901
ENSG00000167670	CHAF1A	0.931624	0.0307593	0.214548	0.591377	0.406969	0.33817	0.548083	0.261474	0.662114	0.20197	0.805375	0.684759	0.72797	0.827583	0.606362	0.0499366	0.883756	0.883055	0.679765	0.778848	0.229095	0.0104387	0.392384	0.0214493	0.931624	0.884849	0.19548
ENSG00000159259	CHAF1B	0.969176	0.0135975	0.24141	0.571467	0.949862	0.522382	0.123359	0.184887	0.901844	0.572707	0.428859	0.969176	0.880541	0.953728	0.792081	0.00196513	0.673363	0.639666	0.0198587	0.643136	0.17914	0.212209	0.748186	0.0269275	0.898692	0.19216	0.232327
ENSG00000153922	CHD1	0.929663	0.0316747	0.260049	0.0586838	0.899892	0.171293	0.929663	0.189579	0.664018	0.867293	0.381532	0.866283	0.176947	0.338183	0.133668	0.62317	0.34457	0.135213	0.524631	0.739	0.678069	0.601422	0.789745	0.30513	0.796812	0.524215	0.747673
ENSG00000131778	CHD1L	0.915562	0.0383121	0.142966	0.698578	0.573785	0.577524	0.200353	0.725729	0.656492	0.897489	0.477462	0.901711	0.0573534	0.0121959	0.158428	0.669493	0.769095	0.915562	0.710204	0.0952576	0.288115	0.524327	0.316642	0.371551	0.874211	0.237568	0.854474
ENSG00000173575	CHD2	0.882924	0.0540768	0.123365	0.548593	0.835277	0.310678	0.650598	0.448496	0.602549	0.666662	0.758363	0.882924	0.136015	0.586619	0.0586527	0.5287	0.658854	0.313997	0.722418	0.577788	0.385204	0.286762	0.467466	0.809145	0.158737	0.696254	0.680811
ENSG00000170004	CHD3	0.999271	0.000316717	0.309164	0.860439	0.580569	0.304054	0.521564	0.767925	0.116447	0.542722	0.0764715	0.942955	0.844602	0.997156	0.554147	0.999271	0.449623	0.144985	0.539482	0.104879	0.000603318	0.802073	0.577316	0.885971	0.22588	0.0146526	0.330075
ENSG00000111642	CHD4	0.86733	0.0618155	0.0873198	0.663359	0.108169	0.466514	0.757485	0.819008	0.354618	0.457489	0.732297	0.204261	0.668887	0.791864	0.519865	0.439176	0.345882	0.678116	0.386452	0.526985	0.86733	0.422194	0.367886	0.760797	0.199308	0.410076	0.771201
ENSG00000116254	CHD5	0.752097	0.123726	0.577953	NA	NA	NA	0.00279141	NA	0.0656222	0.0166015	0.19461	NA	NA	NA	0.510898	NA	0.752097	0.460304	NA	3.0303e-05	0.0987481	NA	0.0976162	0.00469565	NA	0.646949	0.601426
ENSG00000124177	CHD6	0.979322	0.00907459	0.308502	0.650938	0.542569	0.979322	0.51819	0.290857	0.800915	0.865835	0.290225	0.654199	0.78012	0.784297	0.707725	0.918669	0.142308	0.10386	0.673705	0.366864	0.106983	0.394539	0.505607	0.889696	0.0321654	0.0933535	0.287072
ENSG00000171316	CHD7	0.994301	0.00248216	0.434879	0.699531	0.930908	0.242177	0.00550613	0.619594	0.401889	0.787098	0.944369	0.340529	0.358511	0.649131	0.21732	0.0734865	0.118612	0.994301	0.214411	0.0658636	0.860905	0.184054	0.515172	0.762652	0.372992	0.926964	0.824745
ENSG00000100888	CHD8	0.880711	0.0551666	0.183651	0.677247	0.606431	0.289937	0.315153	0.75188	0.553088	0.376241	0.654685	0.786703	0.716812	0.880711	0.502096	0.608051	0.582745	0.574848	0.682308	0.35503	0.456908	0.0384871	0.417556	0.770449	0.370947	0.355317	0.47548
ENSG00000177200	CHD9	0.994779	0.00227331	0.241732	0.0525567	0.514692	0.994779	0.727899	0.0620902	0.613703	0.673699	0.560886	0.539487	0.583699	0.626003	0.486527	0.363407	0.244103	0.529286	0.645495	0.427955	0.518462	0.305779	0.792474	0.962377	0.492211	0.608505	0.0996847
ENSG00000149554	CHEK1	0.97588	0.0106038	0.307497	0.488941	0.472969	0.684385	0.671012	0.630647	0.0987106	0.246917	0.887357	0.888367	0.807985	0.677583	0.814431	0.97588	0.788477	0.323298	0.0450549	0.150197	0.385385	0.230045	0.228141	0.0250435	0.857669	0.861465	0.0832132
ENSG00000104472	CHRAC1	0.964693	0.0156108	0.251451	0.142148	0.761754	0.278155	0.964693	0.503398	0.161259	0.0497143	0.659715	0.383142	0.536241	0.571833	0.458862	0.144358	0.807753	0.865851	0.5219	0.894182	0.817873	0.386112	0.411694	0.612449	0.30603	0.568127	0.732462
ENSG00000160679	CHTOP	0.902015	0.0447862	0.0914216	0.749047	0.773815	0.224748	0.51934	0.57182	0.774078	0.902015	0.432988	0.246765	0.717248	0.473949	0.763204	0.243819	0.783348	0.389468	0.0762009	0.500606	0.539367	0.570908	0.363388	0.885855	0.188391	0.487508	0.520195
ENSG00000213341	CHUK	0.910855	0.0405507	0.115215	0.173343	0.308446	0.288328	0.602791	0.481323	0.512174	0.581669	0.643003	0.656174	0.274782	0.0934597	0.453338	0.186086	0.27279	0.900638	0.430361	0.653015	0.832247	0.804887	0.220435	0.910855	0.705414	0.778973	0.776937
ENSG00000138433	CIR1	0.846123	0.0725665	0.240085	0.520182	0.846123	0.0292587	0.343497	0.359519	0.559235	0.745865	0.340976	0.552255	0.606361	0.723681	0.471572	0.549588	0.527195	0.592584	0.504678	0.440848	0.398854	0.343268	0.652759	0.589232	0.707068	0.758625	0.752568
ENSG00000122966	CIT	0.969954	0.0132487	0.354756	0.694871	0.0179846	0.840521	3.06748e-05	0.799128	0.162009	0.257594	0.907297	0.760638	0.344511	NA	0.167036	0.948209	0.00304676	0.969954	NA	0.0315455	0.841086	0.366868	0.0526537	0.079058	0.700737	0.9129	0.4647
ENSG00000164442	CITED2	0.992682	0.00318993	0.803976	0.384856	0.2306	0.656199	0.965859	0.217143	0.745757	0.488241	0.0337087	0.781431	0.106647	0.13545	0.113353	0.799715	0.0977376	0.00109422	0.691994	0.992682	0.939819	0.362224	0.878186	0.985058	0.0716241	0.366178	0.848934
ENSG00000179862	CITED4	0.996501	0.00152237	1.26506	0.907716	0.512354	0.606215	0.912883	0.116722	0.18964	0.724541	0.492733	0.182613	0.386376	0.016019	0.857096	0.313487	0.996501	0.866201	0.00301413	0.967424	0.354238	0.00686838	0.547721	0.199638	0.921308	0.676903	0.387583
ENSG00000074201	CLNS1A	0.916542	0.0378477	0.402723	0.723026	0.0375692	0.846688	0.212776	0.642	0.783808	0.697083	0.885315	0.340295	0.618286	0.0574566	0.916542	0.279826	0.595882	0.108541	0.0373783	0.524318	0.78822	0.72708	0.223718	0.872377	0.567414	0.771208	0.436637
ENSG00000134852	CLOCK	0.998927	0.000466055	0.344606	0.470741	0.544877	0.998927	0.420429	0.780376	0.748666	0.198195	0.484159	0.208896	0.66791	0.732006	0.551557	0.10683	0.725294	0.803343	0.687363	0.249773	0.72359	0.864206	0.272264	0.357638	0.483203	0.313912	0.0820571
ENSG00000148204	CRB2	0.144234	0.840932	0.226219	0.0335401	NA	NA	3.06748e-05	NA	0.087901	NA	0.144234	NA	NA	NA	NA	NA	NA	NA	NA	0.00218182	NA	NA	NA	0.0373188	NA	0.00205438	NA
ENSG00000005339	CREBBP	0.930462	0.0313016	0.183128	0.410318	0.930462	0.179353	0.817577	0.414977	0.47949	0.533805	0.473453	0.780622	0.759759	0.716524	0.708293	0.249366	0.445596	0.100912	0.629733	0.872561	0.684449	0.22528	0.827721	0.589043	0.304436	0.0432175	0.434384
ENSG00000101266	CSNK2A1	0.88362	0.0537345	0.194601	0.585492	0.193031	0.742965	0.457316	0.733519	0.591214	0.535985	0.711156	0.0957543	0.779534	0.668768	0.764192	0.025832	0.88362	0.665015	0.233548	0.687636	0.762172	0.183676	0.12069	0.600797	0.778842	0.696888	0.378799
ENSG00000232838	CSRP2BP	0.986167	0.00604945	0.0663454	0.773389	0.0386923	0.986167	0.0553374	0.785564	0.283778	0.544632	0.596907	0.306687	0.610376	0.177551	0.803249	0.119319	0.908281	0.726702	0.338038	0.170212	0.478718	0.533797	0.0370915	0.872971	0.666015	0.807659	0.910646
ENSG00000159692	CTBP1	0.945812	0.0241954	0.174885	0.799123	0.636046	0.245599	0.0981902	0.865744	0.563883	0.789293	0.445015	0.350778	0.41188	0.225245	0.519281	0.337765	0.812413	0.7719	0.0582261	0.0445152	0.29	0.872663	0.704783	0.945812	0.637489	0.475211	0.758559
ENSG00000175029	CTBP2	0.932814	0.030205	0.142775	0.673767	0.783692	0.509842	0.732822	0.382887	0.428666	0.403519	0.113438	0.837916	0.704797	NA	0.26488	0.886926	0.862564	0.194483	0.37405	0.673424	0.0580241	0.932814	0.0677661	0.893043	0.0270677	0.0304834	0.451381
ENSG00000102974	CTCF	0.93813	0.0277368	0.073174	0.460484	0.728892	0.292208	0.487071	0.384391	0.399415	0.627564	0.453393	0.586625	0.699308	0.550916	0.697395	0.228875	0.42359	0.611535	0.422512	0.871485	0.710905	0.169017	0.528891	0.93813	0.814271	0.265619	0.210781
ENSG00000124092	CTCFL	2.89855e-05	4.53782	0.920714	NA	NA	NA	NA	NA	NA	NA	NA	NA	NA	NA	NA	NA	NA	NA	NA	NA	NA	NA	NA	2.89855e-05	NA	NA	NA
ENSG00000198730	CTR9	0.865322	0.0628221	0.142262	0.628336	0.047	0.358438	0.784479	0.640165	0.865322	0.537955	0.521036	0.545474	0.582346	0.104455	0.850284	0.383407	0.853303	0.525456	0.35416	0.375758	0.857602	0.484191	0.286927	0.297232	0.719008	0.553384	0.58012
ENSG00000055130	CUL1	0.906138	0.0428056	0.173175	0.255749	0.622477	0.871546	0.532377	0.427549	0.277526	0.132602	0.404925	0.200373	0.546195	0.222796	0.697934	0.0168146	0.837888	0.797386	0.906138	0.654848	0.757179	0.676127	0.637016	0.0417391	0.829113	0.663369	0.767222
ENSG00000108094	CUL2	0.881337	0.0548578	0.234414	0.266687	0.240646	0.756577	0.305138	0.587128	0.232999	0.40782	0.782643	0.203546	0.619925	0.406382	0.675509	0.01458	0.758416	0.881337	0.531036	0.770379	0.869276	0.697458	0.331514	0.123319	0.865835	0.657568	0.710571
ENSG00000036257	CUL3	0.916471	0.0378815	0.211262	0.563207	0.291615	0.340394	0.582837	0.692842	0.618411	0.310872	0.779084	0.273468	0.814782	0.661011	0.816751	0.0104279	0.548884	0.799286	0.585714	0.878258	0.916471	0.191725	0.398996	0.0122899	0.736586	0.740785	0.310871
ENSG00000139842	CUL4A	0.93158	0.03078	0.400215	0.289334	0.510215	0.850473	0.93158	0.472526	0.573193	0.439895	0.787192	0.0230949	0.439398	0.193254	0.591841	0.00266244	0.731614	0.87269	0.408838	0.816879	0.659683	0.24997	0.298096	0.582739	0.708105	0.809018	0.616637
ENSG00000166266	CUL5	0.985142	0.00650118	0.136914	0.494614	0.229862	0.985142	0.506595	0.606331	0.56997	0.69185	0.494219	0.191431	0.540045	0.149842	0.763114	0.00375594	0.471327	0.590137	0.428838	0.80347	0.571116	0.698048	0.608651	0.938232	0.398511	0.371692	0.615916
ENSG00000154832	CXXC1	0.937036	0.0282435	0.231345	0.881241	0.2636	0.304101	0.497331	0.758872	0.614888	0.752812	0.252988	0.868911	0.678481	0.320711	0.794356	0.937036	0.751946	0.646505	0.0125432	0.471394	0.195038	0.287761	0.172459	0.690986	0.259729	0.627613	0.607688
ENSG00000167657	DAPK3	0.942523	0.025708	0.314457	0.655113	0.942523	0.446924	0.82589	0.64997	0.0551124	0.0418647	0.402838	0.0146345	0.421774	0.865592	0.213653	0.110111	0.885958	0.75959	0.837316	0.643288	0.261991	0.776762	0.442549	0.655754	0.923805	0.0610876	0.740811
ENSG00000204209	DAXX	0.837469	0.0770311	0.0965565	0.442678	0.143723	0.0709621	0.837469	0.495068	0.462519	0.44382	0.302838	0.819751	0.589158	0.599968	0.516572	0.394976	0.833982	0.836292	0.769027	0.699591	0.530905	0.513253	0.504378	0.286087	0.693143	0.427054	0.590691
ENSG00000167986	DDB1	0.855689	0.0676842	0.150276	0.612133	0.000646154	0.853123	0.536089	0.606045	0.851409	0.585444	0.611637	0.200513	0.818256	0.565529	0.855689	0.0452456	0.62371	0.237264	0.692857	0.304742	0.756154	0.2677	0.37958	0.394217	0.711293	0.729909	0.757027
ENSG00000134574	DDB2	0.978742	0.00933163	0.206344	0.659032	0.0376308	0.410252	0.978742	0.525489	0.49054	0.335549	0.215916	0.919876	0.342782	0.165498	0.464521	0.962631	0.248914	0.823176	0.242794	0.877439	0.305219	0.000453858	0.755772	0.950348	0.919128	0.325831	0.0877477
ENSG00000165732	DDX21	0.985153	0.00649615	0.322487	0.00774584	0.581246	0.610063	0.985153	0.112722	0.853568	0.606662	0.221997	0.575894	0.206421	0.531359	0.113069	0.0810618	0.640377	0.8219	0.0463893	0.905727	0.921855	0.17593	0.451094	0.87	0.844226	0.770287	0.465706
ENSG00000107625	DDX50	0.905656	0.0430369	0.104802	0.186868	0.780385	0.786798	0.881135	0.258	0.279505	0.365504	0.241276	0.505645	0.88006	0.905656	0.815524	0.620618	0.293786	0.275441	0.221162	0.213788	0.607768	0.698048	0.740585	0.468623	0.748331	0.129335	0.428814
ENSG00000124795	DEK	0.994232	0.00251231	0.257337	0.163707	0.820785	0.67888	0.872071	0.214316	0.0407196	0.27588	0.48024	0.505723	0.436917	0.640316	0.283428	0.182789	0.639683	0.685866	0.844207	0.940091	0.651146	0.731301	0.639415	0.994232	0.0503759	0.206405	0.289835
ENSG00000101191	DIDO1	0.901365	0.0450993	0.183623	0.832057	0.873215	0.543959	0.901365	0.793308	0.242849	0.455564	0.216186	0.762659	0.592195	0.716825	0.454012	0.720317	0.576938	0.336003	0.736248	0.298273	0.179261	0.347912	0.372819	0.709667	0.269444	0.212492	0.349399
ENSG00000178028	DMAP1	0.91809	0.0371146	0.175503	0.892784	0.0616923	0.49724	0.291856	0.742962	0.788201	0.91809	0.690511	0.820638	0.629398	0.228705	0.79774	0.899192	0.538688	0.376398	0.0520722	0.103591	0.173922	0.618533	0.316852	0.659768	0.226602	0.609441	0.640345
ENSG00000136770	DNAJC1	0.979801	0.00886229	0.237427	0.486112	0.504754	0.614069	0.979801	0.480466	0.604783	0.560015	0.813784	0.624837	0.0486617	0.0319905	0.0736228	0.890539	0.808914	0.875106	0.00472527	0.307152	0.363439	0.790605	0.0669565	0.941681	0.200962	0.777221	0.748213
ENSG00000105821	DNAJC2	0.952965	0.0209229	0.315614	0.208018	0.620738	0.952965	0.860261	0.352481	0.775112	0.886752	0.515871	0.414417	0.615805	0.337046	0.70229	0.0719017	0.739412	0.411444	0.266797	0.519197	0.500241	0.430378	0.368846	0.0989565	0.644045	0.717734	0.566096
ENSG00000130816	DNMT1	0.950887	0.0218709	0.239769	0.372012	0.820277	0.553596	0.258221	0.258977	0.720645	0.648226	0.282147	0.63549	0.167188	0.797172	0.0549251	0.950887	0.194208	0.830426	0.944458	0.507227	0.778145	0.513253	0.445907	0.0546232	0.755564	0.449698	0.405405
ENSG00000119772	DNMT3A	0.951225	0.0217166	0.399216	0.880061	0.123246	0.287256	0.186702	0.854211	0.206927	0.598872	0.42452	0.727589	0.778361	0.8906	0.639775	0.255309	0.862564	0.0662462	0.147865	0.0133333	0.562081	0.951225	0.222354	0.844246	0.511474	0.380453	0.903483
ENSG00000088305	DNMT3B	0.91003	0.0409443	0.530934	0.777398	0.830292	NA	0.264141	0.220316	0.835397	0.91003	0.744159	0.641135	0.697263	0.210221	0.886751	NA	0.084178	0.735638	0.000847724	0.802742	0.671071	0.0107262	0.367436	0.01	0.0509925	0.646949	0.293378
ENSG00000142182	DNMT3L	0.00266667	2.57403	0.0327398	NA	NA	NA	NA	NA	NA	NA	NA	NA	NA	NA	NA	NA	NA	NA	NA	NA	NA	NA	NA	0.00266667	NA	NA	NA
ENSG00000067334	DNTTIP2	0.898591	0.046438	0.149754	0.103495	0.643062	0.398328	0.684264	0.270406	0.626567	0.431669	0.360811	0.246765	0.422692	0.713081	0.253967	0.0381458	0.667949	0.805046	0.774914	0.898591	0.83914	0.245779	0.447556	0.658188	0.74803	0.785861	0.71952
ENSG00000104885	DOT1L	0.861755	0.0646162	0.234084	0.861755	0.566154	0.402729	0.679954	0.815143	0.771394	0.745098	0.823108	0.849191	0.0776842	0.25357	0.0520808	0.677956	0.733831	0.803815	0.146923	0.259985	0.789819	0.253495	0.327721	0.0075942	0.168361	0.856269	0.843183
ENSG00000011332	DPF1	0.255378	0.592817	0.667822	NA	NA	NA	3.06748e-05	NA	NA	NA	0.127793	NA	NA	NA	0.0513623	NA	NA	0.213632	NA	0.00237879	NA	NA	NA	0.00698551	NA	0.255378	NA
ENSG00000133884	DPF2	0.91289	0.0395818	0.159673	0.810968	0.751492	0.172603	0.389632	0.748015	0.262459	0.165248	0.175766	0.204961	0.867383	0.907046	0.794042	0.35767	0.392006	0.124863	0.824553	0.78497	0.360015	0.91289	0.766237	0.28429	0.710436	0.0594713	0.651907
ENSG00000205683	DPF3	0.97542	0.0108082	0.113785	0.834508	0.193969	NA	0.0307975	0.583444	0.197481	0.775338	0.91036	0.00760498	0.250842	0.0747551	0.901198	0.00209192	0.700302	0.00829787	NA	0.426818	NA	0.662209	0.693343	0.0413333	0.755083	0.953157	0.97542
ENSG00000187569	DPPA3	2.89855e-05	4.53782	0.0290444	NA	NA	NA	NA	NA	NA	NA	NA	NA	NA	NA	NA	NA	NA	NA	NA	NA	NA	NA	NA	2.89855e-05	NA	NA	NA
ENSG00000162961	DPY30	0.958768	0.0182864	0.230576	0.699349	0.0210308	0.733517	0.139279	0.641549	0.419415	0.434662	0.889054	0.406252	0.629308	0.2091	0.78997	0.608479	0.862308	0.794027	0.52898	0.246121	0.201342	0.591755	0.29093	0.958768	0.178286	0.841692	0.345375
ENSG00000117505	DR1	0.900912	0.0453177	0.107256	0.334811	0.813169	0.194874	0.710675	0.551699	0.667766	0.554436	0.792237	0.33902	0.288015	0.536367	0.195269	0.323772	0.866576	0.900912	0.710958	0.855545	0.816682	0.0327685	0.450555	0.222304	0.802391	0.456118	0.169099
ENSG00000163840	DTX3L	0.992174	0.0034122	0.598623	0.235991	0.368185	0.077776	0.990077	0.565414	0.205997	0.494481	0.240871	0.868507	0.0221353	0.0100632	0.0460778	0.832472	0.818688	0.831125	0.0867975	0.902485	0.430935	0.931135	0.302084	0.992174	0.62606	0.650196	0.691997
ENSG00000198919	DZIP3	0.989495	0.00458628	0.286371	0.886112	0.142523	0.989495	0.0201227	0.857624	0.527661	0.648992	0.351276	0.163173	0.879338	0.92079	0.816018	0.38355	0.381916	0.155426	0.773673	3.0303e-05	0.291267	0.962073	0.835082	0.0172174	0.103083	0.421662	0.825075
ENSG00000074266	EED	0.867876	0.0615421	0.167581	0.760711	0.777538	0.681972	0.412822	0.754391	0.468456	0.682647	0.418018	0.697838	0.561594	0.306445	0.648458	0.867876	0.635581	0.361474	0.52898	0.575061	0.182217	0.609546	0.236912	0.503377	0.495699	0.358927	0.145375
ENSG00000181090	EHMT1	0.87184	0.059563	0.157652	0.584463	0.371138	0.456293	0.87184	0.387805	0.46946	0.550241	0.581847	0.858958	0.477083	0.289889	0.555883	0.357464	0.74371	0.471869	0.869168	0.644742	0.295083	0.467489	0.610285	0.236623	0.379128	0.457795	0.671802
ENSG00000204371	EHMT2	0.972805	0.0119742	0.18519	0.80121	0.508923	0.673738	0.0107362	0.700045	0.445847	0.68991	0.26018	0.946128	0.898962	0.911611	0.857754	0.972805	0.176968	0.159863	0.716656	0.180424	0.147587	0.590726	0.551949	0.213957	0.557398	0.0123867	0.37973
ENSG00000255302	EID1	0.967565	0.0143198	0.243108	0.195825	0.0654308	0.945394	0.0723773	0.477053	0.248591	0.286917	0.0948949	0.00824261	0.823639	0.769573	0.80503	0.352615	0.250935	0.348511	0.899152	0.139	0.590196	0.967352	0.886432	0.967565	0.70609	0.307931	0.865856
ENSG00000176396	EID2	0.916937	0.0376605	0.124914	0.417897	0.0113385	0.874495	0.0207055	0.601489	0.59045	0.226466	0.648694	0.270156	0.450015	0.244155	0.561647	0.513376	0.876244	0.871079	0.686217	0.0827273	0.705777	0.829259	0.46901	0.596493	0.646195	0.632311	0.916937
ENSG00000176401	EID2B	0.991679	0.00362876	0.0732669	0.79587	0.379754	0.904558	0.00279141	0.779158	0.379145	0.473669	0.100586	0.373017	0.822917	0.956714	0.66232	0.853582	0.0838462	0.0945441	0.93135	0.000469697	0.410332	0.991679	0.908801	0.155623	0.377729	0.0859366	0.761802
ENSG00000134759	ELP2	0.972382	0.0121632	0.311341	0.698457	0.699138	0.972382	0.543006	0.328	0.734048	0.80788	0.0968018	0.452659	0.630421	0.0793681	0.887919	0.293185	0.531659	0.0371429	0.297049	0.138424	0.143997	0.505295	0.728141	0.779522	0.869323	0.544169	0.820601
ENSG00000134014	ELP3	0.817335	0.0875997	0.171279	0.488623	0.310108	0.627082	0.142316	0.675835	0.446567	0.555248	0.565526	0.186128	0.510436	0.0852765	0.817335	0.0551506	0.670407	0.639301	0.774239	0.582924	0.566908	0.808669	0.70976	0.738652	0.746662	0.503112	0.794414
ENSG00000109911	ELP4	0.907029	0.042379	0.185018	0.401059	0.396877	0.732886	0.0555215	0.423293	0.667931	0.451113	0.676396	0.20196	0.660526	0.318784	0.764895	0.58523	0.376109	0.78266	0.0620251	0.82497	0.907029	0.316823	0.586342	0.654232	0.876346	0.647628	0.240646
ENSG00000170291	ELP5	0.940726	0.0265368	0.251993	0.688381	0.140815	0.820126	0.266534	0.774361	0.427496	0.72209	0.654039	0.0926439	0.437368	0.0457346	0.842335	0.34916	0.882247	0.709681	0.740031	0.190152	0.257179	0.940726	0.661859	0.00721739	0.575699	0.642145	0.854369
ENSG00000163832	ELP6	0.907882	0.0419706	0.0864153	0.784206	0.0202923	0.750221	0.216212	0.761519	0.601004	0.738977	0.838138	0.216874	0.613624	0.0945182	0.881901	0.409144	0.827753	0.394605	0.59427	0.261197	0.157225	0.907882	0.381334	0.245029	0.466466	0.629789	0.7997
ENSG00000120533	ENY2	0.876507	0.0572445	0.149869	0.0952496	0.472523	0.768549	0.522669	0.263113	0.441064	0.437985	0.411502	0.232722	0.264346	0.0521959	0.528383	0.127559	0.596094	0.844058	0.829466	0.614136	0.791931	0.85534	0.624168	0.876507	0.579624	0.609048	0.800856
ENSG00000100393	EP300	0.868021	0.0614695	0.179616	0.411513	0.492969	0.475994	0.868021	0.569895	0.531004	0.301338	0.31485	0.852379	0.668887	0.786793	0.519162	0.412964	0.504268	0.368298	0.721177	0.577636	0.779593	0.286657	0.510015	0.376754	0.368752	0.40858	0.52964
ENSG00000183495	EP400	0.938265	0.0276745	0.180344	0.67174	0.497938	0.938265	0.512561	0.628602	0.523778	0.623504	0.21012	0.875412	0.694135	0.790016	0.567051	0.499366	0.278582	0.0929787	0.697535	0.292182	0.563801	0.401104	0.822789	0.335072	0.267459	0.171767	0.586126
ENSG00000120616	EPC1	0.95042	0.0220843	0.142956	0.383298	0.932462	0.28582	0.712301	0.336045	0.333568	0.724165	0.276351	0.734914	0.783594	0.683744	0.766437	0.265721	0.104253	0.254164	0.711319	0.670182	0.269894	0.593949	0.876852	0.95042	0.336767	0.10361	0.20542
ENSG00000135999	EPC2	0.910855	0.040551	0.125842	0.14003	0.406615	0.703423	0.440383	0.191008	0.702354	0.791429	0.266622	0.493204	0.825549	0.873633	0.737096	0.434105	0.179849	0.0323556	0.828619	0.710742	0.558115	0.72708	0.910855	0.745174	0.410406	0.0610876	0.375465
ENSG00000178568	ERBB4	0.651815	0.185875	0.152162	NA	NA	NA	3.06748e-05	0.0771729	NA	NA	0.211532	0.0102799	0.501023	NA	0.319731	0.148494	0.277421	NA	0.274725	0.0288182	NA	0.651815	0.532534	0.0178841	0.0563308	NA	NA
ENSG00000225830	ERCC6	0.896231	0.0475799	0.288133	0.51646	0.866262	0.803707	0.769371	0.689323	0.813868	0.566917	0.896231	0.241928	0.794677	0.377773	0.8775	0.596276	0.494751	0.38386	0.313862	0.0662273	0.321373	0.0297579	0.73	0.596928	0.154977	0.582961	0.0804354
ENSG00000182150	ERCC6L2	0.934763	0.0292983	0.227691	0.330575	0.449892	0.934763	0.849571	0.551699	0.438981	0.53982	0.654159	0.49972	0.735654	0.715008	0.661362	0.653233	0.0139065	0.151565	0.831476	0.454939	0.268597	0.843964	0.608351	0.456971	0.293519	0.327492	0.335345
ENSG00000171311	EXOSC1	0.894507	0.0484161	0.163927	0.65528	0.457585	0.260047	0.561319	0.62203	0.526642	0.508752	0.718093	0.520233	0.575143	0.357599	0.64491	0.62317	0.850181	0.739362	0.0260283	0.404682	0.324042	0.740923	0.044078	0.894507	0.668211	0.661495	0.603709
ENSG00000130713	EXOSC2	0.971362	0.0126187	0.202163	0.59472	0.706769	0.767981	0.451595	0.325143	0.764843	0.657805	0.223438	0.692022	0.607308	0.139352	0.809671	0.672235	0.325068	0.140957	0.352041	0.853409	0.193771	0.340333	0.267211	0.971362	0.73994	0.339909	0.410901
ENSG00000107371	EXOSC3	0.853582	0.0687549	0.251264	0.502572	0.112846	0.297618	0.813758	0.576857	0.624783	0.441353	0.640075	0.844743	0.72815	0.338183	0.83003	0.853582	0.412323	0.434088	0.512025	0.632803	0.286848	0.846445	0.437841	0.0734928	0.607594	0.586163	0.225375
ENSG00000178896	EXOSC4	0.947432	0.0234521	0.313977	0.790469	0.0924462	0.0216246	0.360276	0.70803	0.608516	0.471985	0.819444	0.220498	0.330842	0.0379779	0.755494	0.709002	0.865958	0.947432	0.53763	0.553439	0.494842	0.425295	0.118591	0.00947826	0.888812	0.899517	0.892432
ENSG00000077348	EXOSC5	0.968308	0.0139863	0.295703	0.626536	0.103308	0.441467	0.224632	0.360872	0.75988	0.597218	0.671682	0.445661	0.816556	0.0901896	0.968308	0.0365135	0.452504	0.689544	0.0159027	0.949515	0.748718	0.0658245	0.403013	0.745377	0.895188	0.891027	0.495165
ENSG00000223496	EXOSC6	0.953107	0.0208582	0.145587	0.345658	0.127492	0.953107	0.0222699	0.514496	0.767331	0.636496	0.467628	0.604199	0.644331	0.208689	0.818832	0.495277	0.560392	0.744818	0.190958	0.146394	0.499382	0.272844	0.451019	0.926058	0.732602	0.704577	0.791006
ENSG00000075914	EXOSC7	0.901379	0.0450924	0.164821	0.761831	0.00769231	0.838959	0.69911	0.676737	0.901379	0.683068	0.816426	0.188243	0.745383	0.389573	0.841153	0.139208	0.635204	0.652204	0.801209	0.464818	0.413529	0.0100303	0.343913	0.463304	0.558932	0.702236	0.233529
ENSG00000120699	EXOSC8	0.882285	0.054391	0.192937	0.498684	0.807631	0.841798	0.882285	0.207368	0.747826	0.796301	0.101667	0.521011	0.519835	0.332559	0.583877	0.523233	0.345113	0.144225	0.449702	0.773318	0.379261	0.764281	0.541634	0.253899	0.553789	0.365906	0.638318
ENSG00000123737	EXOSC9	0.851444	0.0698441	0.14884	0.326732	0.6084	0.655521	0.556135	0.164857	0.768261	0.797534	0.371366	0.511151	0.576737	0.728325	0.43506	0.646704	0.0437557	0.424863	0.560047	0.712318	0.849623	0.670272	0.498801	0.072913	0.851444	0.255846	0.66488
ENSG00000104313	EYA1	0.66098	0.179811	0.363435	NA	NA	NA	0.0342331	0.40409	NA	NA	0.364354	0.0363608	NA	NA	NA	0.104945	0.66098	NA	NA	3.0303e-05	6.03318e-05	NA	0.211034	0.202971	0.160752	NA	0.0128829
ENSG00000064655	EYA2	0.985365	0.00640298	2.16167	0.199395	0.950062	NA	0.414371	0.0806316	0.537751	0.0504962	0.219054	0.670607	0.888737	0.907457	0.869386	0.885563	6.03318e-05	0.985365	0.902292	0.535818	3.01659e-05	0.599622	0.33991	0.492333	0.0180451	0.621798	0.0142342
ENSG00000158161	EYA3	0.912117	0.0399494	0.208947	0.79711	0.813954	0.200442	0.39115	0.832045	0.858486	0.624947	0.912117	0.326625	0.361564	0.440032	0.316078	0.529952	0.80454	0.824605	0.311397	0.141015	0.491146	0.31177	0.738771	0.103493	0.224526	0.703474	0.403784
ENSG00000112319	EYA4	0.840365	0.0755322	0.979743	0.626974	NA	NA	0.452316	0.753744	NA	0.679684	0.379234	0.0066563	0.265669	NA	0.136257	3.16957e-05	0.492247	0.840365	NA	0.0133636	0.00739065	NA	0.621259	0.14413	0.180286	0.805514	0.0547147
ENSG00000108799	EZH1	0.980246	0.00866475	0.199793	0.123268	0.903338	0.099653	0.155613	0.182135	0.675682	0.467654	0.222673	0.431788	0.810256	0.95545	0.614207	0.344913	0.0183107	0.0819453	0.913501	0.597288	0.700317	0.761225	0.916027	0.980246	0.586301	0.225831	0.391216
ENSG00000106462	EZH2	0.989136	0.00474383	0.24873	0.761649	0.774262	0.322019	0.843359	0.620256	0.479595	0.146271	0.898378	0.927714	0.192271	0.238926	0.182784	0.575721	0.782202	0.546368	0.0430298	0.989136	0.830618	0.00111952	0.378096	0.00417391	0.960436	0.852689	0.0437538
ENSG00000163322	FAM175A	0.983002	0.00744578	0.111354	0.064947	0.487554	0.698738	0.960046	0.194887	0.421139	0.663805	0.126802	0.869285	0.903308	0.983002	0.811392	0.157876	0.336531	0.00145897	0.303203	0.937606	0.843303	0.798593	0.714963	0.117087	0.559429	0.0415861	0.221937
ENSG00000165660	FAM175B	0.945061	0.0245403	0.108896	0.251785	0.171292	0.590079	0.568436	0.361684	0.503283	0.377474	0.618378	0.471991	0.501895	0.187488	0.670195	0.0371791	0.628763	0.82196	0.779451	0.945061	0.690121	0.175174	0.495607	0.909246	0.674752	0.610801	0.583979
ENSG00000115392	FANCL	0.948051	0.0231684	0.154146	0.848563	0.00664615	NA	0.212853	0.693564	0.714798	0.901203	0.391351	0.833857	0.628376	0.107472	0.880434	0.948051	0.741569	0.176748	0.24179	0.000393939	0.412157	0.89466	0.743463	0.298696	0.238556	0.1371	0.266937
ENSG00000105202	FBL	0.957362	0.0189238	0.312371	0.308956	0.811954	0.342035	0.957362	0.080797	0.775997	0.522872	0.341471	0.907823	0.85206	0.824044	0.821287	0.662314	0.734661	0.00632219	0.0747567	0.896606	0.472066	0.0178971	0.486237	0.689942	0.79982	0.146042	0.100736
ENSG00000156860	FBRS	0.894902	0.0482244	0.219208	0.872481	0.618985	0.0642114	0.880123	0.894902	0.403598	0.247654	0.463589	0.831913	0.672511	0.713081	0.587066	0.669445	0.845777	0.621717	0.842998	0.0378485	0.249578	0.162239	0.57087	0.0205797	0.388586	0.511314	0.559039
ENSG00000112787	FBRSL1	0.94003	0.0268582	0.283047	0.94003	0.656908	0.462981	0.374294	0.894361	0.445097	0.618767	0.529985	0.181571	0.548992	0.163397	0.739207	0.371632	0.869487	0.651489	0.0173155	0.114939	0.277768	0.666051	0.244138	0.379812	0.79385	0.702825	0.870541
ENSG00000147912	FBXO10	0.964644	0.0156327	0.137276	0.777307	0.0896308	0.910978	0.227715	0.880105	0.105007	0.524211	0.871066	0.448072	0.782707	0.477615	0.865629	0.00288431	0.695264	0.905304	0.0574254	0.000893939	0.550437	0.964644	0.794708	0.096	0.253865	0.464819	0.79512
ENSG00000138081	FBXO11	0.924977	0.0338689	0.141231	0.152557	0.702969	0.636735	0.284202	0.405158	0.746972	0.560075	0.550631	0.516236	0.441353	0.896445	0.181302	0.297528	0.358235	0.0870821	0.786295	0.640818	0.924977	0.680015	0.811049	0.425725	0.698602	0.0812236	0.671051
ENSG00000092140	G2E3	0.882622	0.054225	0.289354	0.135552	0.825277	0.820174	0.309785	0.113173	0.793043	0.773143	0.487778	0.809082	0.772842	0.882622	0.613204	0.874976	0.196214	0.311505	0.531397	0.560212	0.723922	0.348033	0.493343	0.0131304	0.727173	0.270982	0.177012
ENSG00000116717	GADD45A	0.984551	0.0067619	0.50413	0.00447806	0.975262	0.132618	0.914755	0.0565564	0.926747	0.809308	0.626051	0.370918	0.0975338	0.0262085	0.215943	0.0133122	0.215656	0.56307	0.95044	0.930091	0.881373	0.670711	0.520405	0.984551	0.380481	0.381964	0.477087
ENSG00000099860	GADD45B	0.999884	5.03559e-05	0.797442	0.0405749	0.869938	0.0558202	0.956779	0.213368	0.70036	0.863459	0.377718	0.0693779	0.0230677	0.00540284	0.0633234	0.94206	0.254389	0.857812	0.775777	0.211727	0.865641	0.590862	0.588516	0.999884	0.138165	0.935529	0.788739
ENSG00000130222	GADD45G	0.971297	0.0126479	0.465391	0.95292	0.0195846	0.753233	0.93138	0.877233	0.893898	0.333639	0.732477	0.0104355	0.0843609	0.00169036	0.808308	0.116561	0.971297	0.315714	0.122653	0.0397576	0.229653	0.826021	0.501274	0.80787	0.915188	0.417221	0.699129
ENSG00000157259	GATAD1	0.955348	0.0198385	0.461518	0.38003	0.407308	0.945394	0.905629	0.285624	0.60958	0.794767	0.0580781	0.820109	0.553383	0.535308	0.490374	0.953756	0.335973	0.0443009	0.0630769	0.272439	0.291538	0.886672	0.327721	0.955348	0.142692	0.399985	0.691441
ENSG00000167491	GATAD2A	0.91769	0.037304	0.16766	0.37233	0.627692	0.0252366	0.830123	0.489805	0.782024	0.765624	0.83036	0.780622	0.103609	0.253017	0.0807036	0.728526	0.74365	0.91769	0.286766	0.48997	0.874736	0.0344629	0.533568	0.170101	0.640857	0.83855	0.530646
ENSG00000143614	GATAD2B	0.870261	0.0603505	0.119563	0.555477	0.868108	0.042082	0.243405	0.339549	0.646477	0.778241	0.611096	0.486672	0.325774	0.659289	0.18021	0.227861	0.393484	0.501641	0.8519	0.765318	0.769382	0.145356	0.868126	0.870261	0.754256	0.230106	0.541276
ENSG00000162676	GFI1	0.942082	0.0259113	0.327569	0.423555	0.894738	0.00580442	NA	0.78	0.0788006	0.837639	0.238363	NA	0.0280602	0.311706	0.00820359	NA	0.848929	0.942082	0.00043956	0.649833	0.336169	0.907655	0.0868066	0.338623	0.402361	0.69713	0.525285
ENSG00000165702	GFI1B	0.00568862	2.24499	0.021833	NA	NA	3.15457e-05	NA	NA	NA	NA	NA	NA	NA	NA	0.00568862	NA	NA	NA	NA	NA	NA	NA	NA	0.00266667	NA	NA	NA
ENSG00000140632	GLYR1	0.892903	0.0491958	0.122558	0.793207	0.370062	0.301325	0.293466	0.814602	0.184153	0.0705263	0.65515	0.176221	0.519835	0.236904	0.632814	0.346719	0.870694	0.892903	0.5519	0.332924	0.478582	0.692632	0.213598	0.869304	0.599353	0.823338	0.813018
ENSG00000131149	GSE1	0.994338	0.00246616	0.324779	0.118986	0.594446	0.994338	0.91454	0.0954436	0.450885	0.906917	0.570375	0.460156	0.485759	0.519637	0.408787	0.189287	0.928929	0.193936	0.110188	0.0164091	0.872443	0.428699	0.185472	0.775029	0.21394	0.891707	0.761246
ENSG00000177602	GSG2	0.707068	0.150539	0.250403	NA	NA	0.15989	NA	0.707068	0.346942	0.193158	0.472508	NA	0.0221353	NA	0.00206587	0.213074	NA	NA	NA	NA	0.377134	0.203828	0.0288456	0.002	0.559744	NA	0.0991892
ENSG00000263001	GTF2I	0.981594	0.00806802	0.269537	0.350484	0.0101231	0.972287	0.714509	0.304466	0.687436	0.332316	0.749444	0.508149	0.851323	0.922496	0.725614	0.0976387	0.467888	0.394179	0.363485	0.491576	0.872187	0.225401	0.133838	0.981594	0.0269474	0.71565	0.490961
ENSG00000125484	GTF3C4	0.99358	0.00279697	0.248792	0.809955	0.407785	0.99358	0.278911	0.670241	0.568711	0.301579	0.31033	0.653872	0.809654	0.594834	0.829162	0.329842	0.51267	0.597964	0.413862	0.670652	0.658808	0.0129047	0.439745	0.240391	0.237639	0.68077	0.579249
ENSG00000128708	HAT1	0.925414	0.0336639	0.231486	0.15062	0.189815	0.710994	0.925414	0.106421	0.544063	0.561113	0.749054	0.120793	0.575624	0.808673	0.377425	0.0130903	0.692413	0.774802	0.200377	0.765439	0.755732	0.656657	0.286237	0.701797	0.594015	0.855242	0.716441
ENSG00000111727	HCFC2	0.991088	0.00388764	0.205359	0.199395	0.588323	0.991088	0.939356	0.40585	0.0383058	0.15188	0.536712	0.673406	0.754887	0.501201	0.795569	0.122758	0.0908446	0.52845	0.627237	0.681409	0.677541	0.852405	0.815832	0.0670725	0.800707	0.210453	0.385886
ENSG00000116478	HDAC1	0.987987	0.00524863	0.260595	0.887005	0.379446	0.14071	0.983129	0.787083	0.0931484	0.294511	0.56033	0.865568	0.552827	0.410237	0.559671	0.987987	0.88736	0.280973	0.532794	0.306273	0.180121	0.810212	0.0543178	0.778464	0.119098	0.483338	0.113303
ENSG00000100429	HDAC10	0.976029	0.0105373	0.225262	0.780847	0.526569	0.0941483	0.291856	0.790526	0.780765	0.902135	0.370946	0.95944	0.14782	0.0386572	0.311003	0.775404	0.951448	0.571869	0.463171	0.0205758	0.0221116	0.617443	0.306297	0.976029	0.410256	0.755408	0.478784
ENSG00000163517	HDAC11	0.998107	0.000822787	0.274221	0.934312	0.854231	0.998107	0.00481595	0.879459	0.429505	0.302165	0.621937	0.0548678	0.93188	0.969968	0.892455	0.270571	0.0626395	0.540471	0.0213658	0.151803	0.3427	0.614009	0.670615	0.021	0.359925	0.717296	0.66488
ENSG00000196591	HDAC2	0.93376	0.0297648	0.184479	0.524357	0.250092	0.744606	0.506135	0.602421	0.375832	0.522376	0.408979	0.434821	0.839489	0.93376	0.652605	0.497258	0.736606	0.290608	0.352857	0.415606	0.826667	0.445431	0.290495	0.218203	0.859474	0.264637	0.391081
ENSG00000171720	HDAC3	0.901638	0.0449679	0.149324	0.79643	0.0388462	0.1553	0.817117	0.758767	0.742264	0.465233	0.704279	0.580933	0.535263	0.12327	0.795629	0.468843	0.82822	0.578161	0.344333	0.403	0.517104	0.11947	0.528561	0.901638	0.536466	0.672734	0.437147
ENSG00000068024	HDAC4	0.964439	0.0157252	0.432206	0.830908	0.279523	0.0648738	0.432469	0.880045	0.00113943	0.0375188	0.349309	0.640886	0.886496	0.964439	0.783189	0.0026149	0.353439	0.634954	0.916013	0.291879	0.449397	0.651104	0.865082	0.498087	0.87012	0.12006	0.847057
ENSG00000108840	HDAC5	0.948894	0.0227822	0.269885	0.70062	0.891231	0.0783281	0.0929601	0.716195	0.773433	0.272105	0.536592	0.138305	0.74991	0.948894	0.495195	0.185959	0.457225	0.235684	0.898226	0.103591	0.746531	0.0356732	0.912729	0.930072	0.65406	0.316118	0.602823
ENSG00000061273	HDAC7	0.995956	0.00175995	0.192127	0.0518608	0.178077	0.172997	0.965752	0.0872632	0.640315	0.451519	0.126802	0.53395	0.232707	0.995956	0.0236377	0.947512	0.330784	0.435243	0.930958	0.81203	0.418115	0.615416	0.853298	0.980261	0.356211	0.17861	0.486441
ENSG00000048052	HDAC9	0.955198	0.0199068	1.14437	0.0499849	0.929231	0.77123	0.0895245	0.139744	0.422414	0.00225564	0.319069	0.156827	0.888707	NA	0.793323	0.78813	0.408341	0.955198	NA	0.0397576	0.216139	0.810923	0.821439	0.492014	0.718677	0.000996979	0.330916
ENSG00000143321	HDGF	0.976913	0.0101441	0.214101	0.674675	0.635708	0.0870189	0.713696	0.683068	0.604468	0.291338	0.735045	0.247449	0.0965714	0.0151343	0.333518	0.078542	0.782036	0.863359	0.710958	0.889939	0.819276	0.0853707	0.398891	0.976913	0.671444	0.848187	0.512267
ENSG00000112273	HDGFL1	6.06061e-05	4.21748	0.0936286	NA	NA	NA	NA	NA	NA	NA	NA	NA	NA	NA	NA	NA	NA	NA	NA	6.06061e-05	NA	NA	NA	2.89855e-05	NA	NA	NA
ENSG00000167674	HDGFRP2	0.874491	0.0582446	0.13401	0.820242	0.710338	0.329416	0.237561	0.770602	0.382684	0.765203	0.27506	0.653235	0.843173	0.593207	0.874491	0.130285	0.511538	0.118359	0.852559	0.267091	0.348899	0.816823	0.773883	0.0562464	0.748887	0.209441	0.568919
ENSG00000166503	HDGFRP3	0.955918	0.0195792	0.410736	0.11056	0.455477	0.926877	0.00546012	0.277248	0.137046	0.352752	0.443348	0.237496	0.729263	NA	0.319281	0.947559	0.308235	0.654848	0.955918	0.0836667	0.416621	0.943525	0.905322	0.138391	0.170632	0.32003	0.818363
ENSG00000119969	HELLS	0.899244	0.0461227	0.365293	0.899244	0.803785	NA	0.139279	0.713113	0.835397	0.208316	0.353003	NA	0.686707	0.813965	0.580644	NA	0.881312	0.0824164	0.71259	0.0149545	0.209683	0.0930257	0.46027	0.00472464	0.869609	0.160106	0.0170571
ENSG00000166135	HIF1AN	0.893605	0.0488545	0.131688	0.840696	0.290646	0.223407	0.683067	0.855233	0.242249	0.323744	0.800961	0.138072	0.782316	0.750442	0.739611	0.00419968	0.893605	0.509331	0.312857	0.371985	0.573469	0.349062	0.353448	0.288203	0.881414	0.540695	0.876336
ENSG00000172273	HINFP	0.883691	0.0536994	0.127335	0.883691	0.859554	0.342461	0.124003	0.820887	0.258231	0.593714	0.368769	0.879331	0.74585	0.47722	0.793578	0.762948	0.480392	0.557295	0.548791	0.259288	0.165943	0.455038	0.453103	0.342797	0.186045	0.61997	0.542117
ENSG00000100084	HIRA	0.9347	0.0293279	0.128969	0.749939	0.550277	0.275773	0.115276	0.848602	0.468366	0.689293	0.768183	0.754417	0.175278	0.0209163	0.616796	0.428352	0.62451	0.870061	0.560581	0.275955	0.724842	0.616082	0.259805	0.808681	3.00752e-05	0.815332	0.9347
ENSG00000149929	HIRIP3	0.862965	0.0640067	0.157652	0.862965	0.725323	0.828707	0.0908282	0.840496	0.303268	0.347669	0.783498	0.126407	0.614165	0.394708	0.681677	0.137987	0.477783	0.427508	0.726044	0.361015	0.709698	0.622995	0.854243	0.0146667	0.807714	0.314245	0.729234
ENSG00000123485	HJURP	0.675398	0.17044	0.434974	0.579667	0.390831	0.0599842	NA	0.675398	0.105397	0.00968421	NA	NA	0.158436	NA	0.102605	NA	NA	NA	NA	NA	0.513529	0.0120121	0.247076	0.00195652	NA	NA	0.0247447
ENSG00000159267	HLCS	0.969795	0.0133201	0.209423	0.762844	0.187277	0.969795	0.316825	0.464361	0.792954	0.478947	0.848634	0.814743	0.226451	0.0133491	0.614207	0.319937	0.778371	0.921991	0.0405338	0.00842424	0.0770739	0.904418	0.207721	0.735174	0.220872	0.871208	0.867793
ENSG00000071794	HLTF	0.988202	0.00515432	0.612955	0.696778	0.0132	0.988202	0.0451994	0.790165	0.31039	0.776	0.290135	0.213919	0.885564	0.449652	0.936781	0.913217	0.615837	0.191581	0.439231	0.0482121	0.634615	0.976657	0.694243	0.0185797	0.261654	0.2721	0.824054
ENSG00000140382	HMG20A	0.892413	0.049434	0.0830679	0.625265	0.211046	0.892413	0.46319	0.606226	0.825037	0.853233	0.637568	0.077776	0.410331	0.276872	0.469311	0.119002	0.316742	0.228815	0.597677	0.691621	0.809035	0.801634	0.749355	0.717348	0.393218	0.310363	0.608153
ENSG00000064961	HMG20B	0.982393	0.0077149	0.295579	0.503495	0.673646	0.423281	0.982393	0.232647	0.192579	0.116195	0.585901	0.864261	0.466271	0.160837	0.623578	0.95664	0.220196	0.835304	0.726562	0.955576	0.00458522	0.191467	0.127226	0.775217	0.52412	0.481118	0.578288
ENSG00000189403	HMGB1	0.955043	0.0199769	0.233366	0.191634	0.846985	0.719669	0.290782	0.156707	0.375487	0.614226	0.0733784	0.761649	0.525835	0.428404	0.522021	0.545959	0.217662	0.530061	0.89843	0.869727	0.520513	0.760287	0.732789	0.955043	0.514737	0.0587462	0.28497
ENSG00000205581	HMGN1	0.994675	0.00231875	0.235246	0.899153	0.783077	0.643438	0.71658	0.664316	0.733238	0.108962	0.596907	0.837325	0.479744	0.709463	0.31759	0.994675	0.853469	0.181398	0.104584	0.171167	0.0897134	0.443041	0.397046	0.500565	0.125594	0.668792	0.313889
ENSG00000198830	HMGN2	0.901555	0.0450077	0.307829	0.718654	0.666708	0.0922713	0.865153	0.444737	0.613373	0.712992	0.101336	0.901555	0.498511	0.824408	0.28006	0.836498	0.57994	0.0841641	0.516028	0.0963333	0.409035	0.640166	0.758726	0.90013	0.189564	0.312689	0.662943
ENSG00000118418	HMGN3	0.998738	0.000548352	0.390623	0.840151	0.031	0.998738	0.244755	0.720331	0.637646	0.682451	0.248063	0.0117574	0.353835	0.155387	0.498877	0.506957	0.606018	0.724954	0.588619	0.0490303	0.797873	0.934569	0.180465	0.785855	0.344767	0.872991	0.750541
ENSG00000182952	HMGN4	0.982607	0.00762031	0.114066	0.212965	0.355415	0.234968	0.90434	0.25391	0.0574963	0.129008	0.107342	0.509176	0.702496	0.982607	0.339461	0.640983	0.652715	0.412948	0.822292	0.900803	0.40356	0.732421	0.891079	0.879884	0.500451	0.0684592	0.568498
ENSG00000127483	HP1BP3	0.912754	0.0396464	0.138585	0.433737	0.597692	0.822981	0.755782	0.716767	0.288366	0.359474	0.743784	0.709953	0.579173	0.674455	0.451781	0.673597	0.263318	0.0542401	0.722182	0.840758	0.408974	0.783116	0.507106	0.912754	0.201218	0.109018	0.0449399
ENSG00000168453	HR	0.959757	0.0178388	1.56788	0.612693	0.890508	NA	0.00757669	0.406135	0.07	0.0445564	0.718634	0.570093	0.90406	NA	0.86524	0.915832	0.0504374	0.959757	0.932198	0.440106	0.289804	3.02572e-05	0.215307	0.190145	0.223955	0.791042	0.0096997
ENSG00000169087	HSPBAP1	0.916196	0.0380115	0.208871	0.360756	0.351831	0.0153943	0.916196	0.612827	0.788831	0.835774	0.714324	0.833297	0.34415	0.840427	0.150808	0.0739937	0.454042	0.844453	0.55022	0.398879	0.359035	0.163359	0.861289	0.454739	0.0966917	0.747492	0.883754
ENSG00000070061	IKBKAP	0.951136	0.0217575	0.188911	0.877549	0.000861538	0.951136	0.198298	0.86415	0.815292	0.800887	0.149895	0.298849	0.615669	0.327788	0.72274	0.820586	0.346003	0.0749848	0.403579	0.0169697	0.615897	0.803268	0.663223	0.895072	0.403699	0.445544	0.619489
ENSG00000185811	IKZF1	0.973435	0.0116932	0.570784	0.0345991	0.803677	3.15457e-05	0.885291	0.247173	0.324828	0.669293	0.262462	0.872146	0.0082406	0.226904	0.000329341	NA	0.275792	0.973435	0.893344	0.957985	0.419246	0.684402	0.082024	0.901116	0.639474	0.829985	0.404565
ENSG00000161405	IKZF3	0.914045	0.0390322	1.04983	0.296778	NA	3.15457e-05	NA	0.758962	0.207106	0.561729	0.171336	NA	0.00911278	0.0930016	0.000658683	NA	0.912051	NA	NA	0.914045	0.331448	0.755537	0.0344078	0.0915072	0.505489	0.719985	0.382808
ENSG00000153487	ING1	0.949415	0.0225437	0.14011	0.300953	0.949415	0.0811199	0.636365	0.672692	0.412249	0.791429	0.10476	0.78168	0.168406	0.0690205	0.307994	0.859255	0.483575	0.0227964	0.78887	0.650727	0.559412	0.84466	0.742879	0.117986	0.910271	0.416737	0.848919
ENSG00000168556	ING2	0.965785	0.0151193	0.151305	0.739002	0.0028	0.547224	0.543144	0.850496	0.901829	0.0760602	0.832643	0.887869	0.725955	0.558262	0.769506	0.216815	0.426094	0.0104407	0.23394	0.0457879	0.873695	0.532451	0.43904	0.0342899	0.820722	0.965785	0.717763
ENSG00000071243	ING3	0.93242	0.0303883	0.115143	0.22003	0.717569	0.522476	0.498083	0.277534	0.268441	0.807353	0.319444	0.555972	0.510045	0.475182	0.464207	0.865816	0.789532	0.286505	0.122904	0.476061	0.801282	0.909319	0.23916	0.93242	0.103895	0.276495	0.834204
ENSG00000111653	ING4	0.923962	0.0343459	0.202255	0.840393	0.471169	0.344953	0.152945	0.552	0.301319	0.503278	0.337192	0.813686	0.851865	0.485482	0.900719	0.923962	0.359955	0.475061	0.888948	0.289288	0.105128	0.485673	0.407166	0.844145	0.0716692	0.444048	0.495526
ENSG00000168395	ING5	0.92694	0.0329483	0.161848	0.849002	0.905154	0.92694	0.25934	0.833008	0.807946	0.77609	0.222598	0.772271	0.692887	0.326461	0.80259	0.793978	0.372745	0.0797264	0.0542072	0.0424091	0.0700905	0.578638	0.284198	0.917217	0.0894135	0.520483	0.461682
ENSG00000128908	INO80	0.893848	0.0487361	0.10584	0.275219	0.834062	0.744527	0.771304	0.398	0.397691	0.436617	0.820105	0.715505	0.400571	0.513444	0.306317	0.115658	0.123017	0.584438	0.779655	0.893848	0.482308	0.183404	0.563703	0.784739	0.556962	0.53145	0.378138
ENSG00000115274	INO80B	0.916192	0.0380136	0.15879	0.815038	0.541415	0.339748	0.503436	0.647023	0.916192	0.882842	0.250465	0.908103	0.708331	0.450916	0.770419	0.778621	0.718175	0.14307	0.102732	0.115045	0.26908	0.291891	0.283163	0.587913	0.143203	0.715272	0.587222
ENSG00000153391	INO80C	0.96041	0.0175432	0.373468	0.601165	0.628877	0.457461	0.350215	0.714842	0.759265	0.181068	0.854234	0.190047	0.496857	0.445387	0.494551	0.354485	0.874691	0.96041	0.869089	0.0576364	0.853997	0.0625567	0.106312	0.0138116	0.65191	0.925921	0.458483
ENSG00000114933	INO80D	0.974275	0.0113183	0.250287	0.289334	0.885908	0.78153	0.890982	0.273624	0.705652	0.669293	0.569459	0.708414	0.48203	0.526461	0.401991	0.560967	0.0577828	0.336626	0.454301	0.507864	0.789397	0.0445688	0.533643	0.974275	0.134692	0.475604	0.302973
ENSG00000169592	INO80E	0.944596	0.024754	0.166012	0.83298	0.205446	0.436246	0.902454	0.697474	0.237496	0.565414	0.258919	0.811586	0.623759	0.299273	0.721422	0.944596	0.746848	0.77003	0.27865	0.301485	0.146154	0.849032	0.147511	0.131623	0.291353	0.388157	0.801847
ENSG00000138785	INTS12	0.913267	0.039402	0.114638	0.30233	0.773138	0.467729	0.773252	0.122692	0.632579	0.467774	0.547027	0.101742	0.443113	0.319526	0.47762	0.116926	0.600513	0.913267	0.610581	0.815288	0.207134	0.684433	0.493223	0.865594	0.22588	0.786495	0.862027
ENSG00000077684	JADE1	0.96013	0.0176698	0.32366	0.105446	0.331969	0.628375	0.848052	0.130602	0.81922	0.433714	0.331351	0.329378	0.672165	0.806635	0.531886	0.7871	0.203891	0.375365	0.00135008	0.726576	0.470558	0.89702	0.331004	0.96013	0.0150977	0.874577	0.881351
ENSG00000043143	JADE2	0.980284	0.00864793	1.11642	0.530635	0.0496769	0.185757	0.254248	0.576857	0.57967	0.330556	0.118228	0.672379	0.811128	0.980284	0.471647	0.873693	0.319819	0.321125	0.338038	0.278227	0.385973	0.890983	0.538606	0.971971	0.325504	0.44497	0.856066
ENSG00000096968	JAK2	0.963258	0.0162576	0.521166	0.0170651	0.872323	0.0805994	0.924632	0.123594	0.682534	0.459023	0.538754	0.467963	0.239729	0.950458	0.0504341	0.497496	0.156576	0.357477	0.942873	0.963258	0.880452	0.0930257	0.591514	0.807913	0.875759	0.399879	0.107793
ENSG00000008083	JARID2	0.938697	0.0274746	0.333307	0.447383	0.822262	0.0485647	0.0801994	0.253218	0.806177	0.272767	0.911892	0.514308	0.423579	0.89207	0.198638	0.236371	0.69448	0.762219	0.938697	0.780924	0.776606	0.0132224	0.577646	0.0512464	0.909429	0.809683	0.287808
ENSG00000140044	JDP2	0.999333	0.000289626	0.363768	0.0077761	0.8798	0.0222555	0.714371	0.116932	0.399205	0.450571	0.53985	0.182084	0.0775489	0.643618	0.0246557	0.776561	0.0661086	0.888769	0.906154	0.913318	0.740769	0.597428	0.822789	0.999333	0.702165	0.730302	0.32491
ENSG00000171988	JMJD1C	0.88142	0.054817	0.342742	0.0716641	0.850908	0.383123	0.293037	0.0785865	0.614318	0.771218	0.518408	0.69675	0.213414	0.553776	0.112335	0.774152	0.44365	0.303769	0.659906	0.878485	0.836772	0.703661	0.647316	0.88142	0.350722	0.228429	0.741997
ENSG00000081692	JMJD4	0.967117	0.0145209	0.176695	0.834539	0.0302769	0.696372	0.497929	0.626135	0.864858	0.763293	0.353814	0.591462	0.646511	0.0724329	0.912021	0.716529	0.429367	0.197888	0.232983	0.0560455	0.0963198	0.852073	0.495847	0.220826	0.627925	0.642372	0.967117
ENSG00000070495	JMJD6	0.928003	0.0324506	0.144472	0.51289	0.474492	0.0176025	0.460982	0.818571	0.17099	0.201744	0.442658	0.01493	0.484647	0.665355	0.357754	0.0667829	0.860528	0.685866	0.717425	0.419636	0.593575	0.928003	0.65042	0.663319	0.909248	0.834607	0.8297
ENSG00000243789	JMJD7	0.940238	0.0267623	0.0700765	0.913343	0.883185	0.642587	0.127423	0.775474	0.931304	0.325714	0.701817	0.586392	0.578391	0.62316	0.512365	0.940238	0.625475	0.284119	0.0773469	0.556758	0.139759	0.000272315	0.466462	0.907638	0.0690226	0.844804	0.0245946
ENSG00000161999	JMJD8	0.940967	0.0264257	0.221533	0.690514	0.0887538	0.855489	0.928727	0.679579	0.448666	0.26615	0.256622	0.223888	0.477805	0.114376	0.689102	0.940967	0.821538	0.700805	0.170502	0.526288	0.45371	0.742375	0.3794	0.692246	0.198271	0.272976	0.818213
ENSG00000120071	KANSL1	0.901617	0.0449777	0.103631	0.651725	0.787492	0.210852	0.670598	0.549038	0.657871	0.477609	0.63024	0.901617	0.721744	0.799921	0.598892	0.619889	0.599412	0.310623	0.147739	0.688727	0.654947	0.12357	0.725217	0.513754	0.334271	0.252704	0.134114
ENSG00000139620	KANSL2	0.788276	0.103322	0.132316	0.555386	0.719523	0.659716	0.757117	0.425158	0.788276	0.642211	0.533964	0.349984	0.700015	0.655972	0.645749	0.0182567	0.262519	0.242751	0.71573	0.777258	0.443544	0.403525	0.681754	0.393638	0.643353	0.479335	0.409369
ENSG00000114982	KANSL3	0.855742	0.0676571	0.129994	0.777307	0.8134	0.77929	0.851396	0.621068	0.543478	0.550556	0.20982	0.522395	0.470496	0.595798	0.361407	0.0881616	0.403997	0.309392	0.671805	0.501758	0.0827903	0.804977	0.855742	0.43087	0.44212	0.465408	0.519775
ENSG00000108773	KAT2A	0.979322	0.00907459	0.190854	0.621936	0.105815	0.979322	0.43092	0.495338	0.775997	0.865955	0.0716066	0.84409	0.802797	0.154265	0.928533	0.847987	0.209713	0.0171733	0.480549	0.366712	0.103198	0.658139	0.873223	0.792899	0.395654	0.153625	0.401682
ENSG00000114166	KAT2B	0.99987	5.66508e-05	0.823029	0.508926	0.937077	0.192934	0.0340491	0.850917	0.553238	0.216692	0.923844	0.0745257	0.486872	0.201264	0.643009	0.0271157	0.0384163	0.514772	0.571884	0.906682	0.731373	0.819561	0.495337	0.99987	0.460617	0.852054	0.187327
ENSG00000172977	KAT5	0.927188	0.0328322	0.127848	0.779924	0.572123	0.116767	0.576411	0.511805	0.312219	0.28391	0.340571	0.516516	0.851805	0.927188	0.698608	0.5329	0.599065	0.538769	0.631193	0.545727	0.79463	0.310091	0.47087	0.609754	0.428617	0.103958	0.632718
ENSG00000083168	KAT6A	0.930215	0.0314165	0.531085	0.162511	0.930215	0.0344322	0.799387	0.168842	0.785127	0.685744	0.472643	0.842799	0.0861353	0.724329	0.0271108	0.464802	0.308808	0.427386	0.852951	0.878864	0.834359	0.0580635	0.84967	0.881522	0.605383	0.230181	0.420405
ENSG00000156650	KAT6B	0.993091	0.00301074	0.155465	0.627322	0.743846	0.993091	0.635613	0.653263	0.408816	0.235368	0.274129	0.493017	0.854526	0.914581	0.730389	0.292409	0.304253	0.079772	0.335714	0.474212	0.790151	0.60702	0.284288	0.586333	0.630902	0.150181	0.290631
ENSG00000136504	KAT7	0.915071	0.0385452	0.112725	0.743192	0.867738	0.269858	0.343865	0.70409	0.644978	0.34988	0.483258	0.188289	0.868842	0.915071	0.781422	0.210032	0.371855	0.494954	0.902873	0.612045	0.542187	0.178759	0.82928	0.101333	0.264827	0.238187	0.532898
ENSG00000103510	KAT8	0.861398	0.0647959	0.121098	0.845522	0.719338	0.0816088	0.28908	0.728195	0.699925	0.861398	0.236757	0.209409	0.607474	0.60534	0.557575	0.400349	0.255551	0.0551064	0.575447	0.560394	0.628069	0.746324	0.827661	0.670957	0.43997	0.370831	0.817853
ENSG00000004487	KDM1A	0.907397	0.0422024	0.234503	0.803676	0.367262	0.907397	0.704862	0.662932	0.494858	0.612271	0.275601	0.688414	0.849173	0.789684	0.818054	0.244691	0.855234	0.216216	0.296358	0.0983636	0.32279	0.469713	0.482474	0.0261159	0.793744	0.391616	0.420045
ENSG00000165097	KDM1B	0.924393	0.0341434	0.323022	0.633132	0.386354	0.0860883	0.269877	0.820782	0.435247	0.680361	0.831306	0.591182	0.584526	0.804313	0.430434	0.0866403	0.747044	0.870426	0.560408	0.575197	0.921976	0.0490923	0.924393	0.488899	0.0033985	0.750227	0.190736
ENSG00000173120	KDM2A	0.953626	0.0206217	0.226172	0.613994	0.902969	0.0986435	0.852132	0.662165	0.641829	0.357158	0.69009	0.705039	0.196977	0.267046	0.184805	0.36729	0.785445	0.614088	0.953626	0.913288	0.397376	0.12882	0.598216	0.288696	0.783564	0.147296	0.256426
ENSG00000089094	KDM2B	0.901788	0.0448953	0.140674	0.83823	0.877046	0.363912	0.220307	0.766917	0.644978	0.440391	0.639084	0.901788	0.211098	0.202859	0.235958	0.840206	0.878869	0.322052	0.552889	0.79203	0.782549	0.00295008	0.582009	0.425478	0.579474	0.488293	0.0618468
ENSG00000115548	KDM3A	0.932496	0.030353	0.272752	0.535189	0.913231	0.251656	0.870046	0.275504	0.319085	0.290075	0.380976	0.245723	0.795895	0.932496	0.598174	0.697464	0.234133	0.671307	0.581884	0.838682	0.717572	0.010711	0.856387	0.185551	0.387895	0.578565	0.282958
ENSG00000120733	KDM3B	0.94812	0.0231367	0.130865	0.52702	0.536015	0.125773	0.718098	0.497158	0.381109	0.329444	0.261742	0.471058	0.860226	0.94812	0.69235	0.0998257	0.346953	0.286368	0.612198	0.853727	0.689789	0.280908	0.539685	0.785797	0.642135	0.46497	0.678168
ENSG00000066135	KDM4A	0.973841	0.0115121	0.192092	0.681785	0.00972308	0.441909	0.519494	0.531338	0.548456	0.703263	0.828769	0.831182	0.492842	0.217141	0.644281	0.764707	0.787285	0.391945	0.62033	0.503833	0.407677	0.0439486	0.403658	0.973841	0.458286	0.469169	0.459279
ENSG00000127663	KDM4B	0.913238	0.0394163	0.223405	0.913238	0.560215	0.0317666	0.819709	0.630226	0.862834	0.632015	0.153889	0.625925	0.655684	0.240695	0.822305	0.223677	0.86457	0.693708	0.796374	0.349727	0.0613725	0.271513	0.863193	0.697	0.0275188	0.48429	0.467868
ENSG00000107077	KDM4C	0.915029	0.0385651	0.214085	0.678729	0.689015	0.515662	0.107531	0.609293	0.448396	0.616541	0.588018	0.836236	0.620782	0.557172	0.591392	0.895309	0.388778	0.824529	0.0420565	0.304167	0.822323	0.0977307	0.0503448	0.915029	0.327353	0.774124	0.442748
ENSG00000186280	KDM4D	0.940165	0.026796	0.0644358	0.313843	0.0322769	NA	0.0769632	0.0768872	0.940165	0.854511	0.38461	0.13367	0.88982	NA	0.853982	0.367036	0.139125	0.356565	NA	0.169136	0.476018	0.424735	0.726297	0.00124638	0.792692	0.541299	0.852553
ENSG00000235268	KDM4E	0.039819	1.39991	0.0156814	NA	NA	NA	NA	NA	NA	NA	NA	NA	NA	NA	NA	NA	0.039819	NA	NA	0.010303	NA	NA	NA	0.00301449	0.0177895	NA	NA
ENSG00000073614	KDM5A	0.980721	0.00845459	0.246173	0.209985	0.244046	0.0664826	0.980721	0.383759	0.736627	0.613323	0.773453	0.775816	0.340647	0.616888	0.213234	0.855658	0.334857	0.536778	0.580377	0.908333	0.74825	0.0165204	0.763463	0.184145	0.786421	0.500906	0.327177
ENSG00000117139	KDM5B	0.974675	0.0111401	0.356927	0.670197	0.748031	0.209211	0.862868	0.483218	0.477136	0.219549	0.493709	0.939145	0.722977	0.943855	0.443219	0.974675	0.833967	0.307492	0.543375	0.848485	0.278522	0.00718608	0.49955	0.00408696	0.762737	0.267961	0.044009
ENSG00000132510	KDM6B	0.956471	0.0193284	0.281677	0.400348	0.877385	0.00373817	0.916718	0.726496	0.512879	0.785594	0.564324	0.448429	0.120301	0.527093	0.0644012	0.876878	0.956471	0.0361702	0.834867	0.102697	0.587089	0.461316	0.423343	0.492333	0.456331	0.717024	0.79473
ENSG00000006459	KDM7A	0.990385	0.00419611	0.612226	0.0437821	0.990385	0.0744164	0.932791	0.0558647	0.322759	0.535368	0.748318	0.487838	0.320361	0.47782	0.227919	0.0118384	0.460543	0.92193	0.591837	0.965379	0.884223	0.016823	0.194138	0.785855	0.861519	0.792311	0.532282
ENSG00000155666	KDM8	0.947413	0.0234607	0.065658	0.856051	0.249831	0.527965	0.237822	0.748586	0.722714	0.884391	0.857643	0.77832	0.000601504	3.15956e-05	0.755958	0.60935	0.920995	0.574331	0.0653218	0.136455	0.165943	0.947413	0.494393	0.672667	0.36594	0.376541	0.798363
ENSG00000079999	KEAP1	0.927942	0.0324792	0.285967	0.610439	0.214138	0.645142	0.35727	0.720195	0.496357	0.198331	0.790856	0.113795	0.53391	0.0889731	0.825898	0.00242472	0.852685	0.907325	0.721868	0.741182	0.406863	0.404977	0.530285	0.927942	0.50615	0.758746	0.380826
ENSG00000118058	KMT2A	0.935971	0.0287376	0.198421	0.604085	0.866569	0.910915	0.189939	0.421368	0.465967	0.604812	0.242763	0.862131	0.610376	0.883476	0.340329	0.862932	0.192549	0.0476748	0.19876	0.269636	0.513273	0.483041	0.8297	0.935971	0.380105	0.0920393	0.491441
ENSG00000272333	KMT2B	0.929601	0.0317033	0.245355	0.829349	0.788831	0.142098	0.929601	0.752632	0.603418	0.614812	0.59964	0.926159	0.575053	0.539874	0.533638	0.646957	0.612851	0.424772	0.124615	0.27003	0.337903	0.222451	0.446387	0.12913	0.163218	0.613384	0.763589
ENSG00000055609	KMT2C	0.906275	0.0427402	0.329944	0.651498	0.729338	0.780647	0.522546	0.521173	0.721694	0.538526	0.76455	0.802675	0.608647	0.826493	0.40006	0.106276	0.376486	0.421064	0.0716954	0.591591	0.906275	0.129289	0.186522	0.61542	0.34618	0.406752	0.641096
ENSG00000167548	KMT2D	0.879877	0.0555779	0.260766	0.78767	0.685538	0.303943	0.879877	0.726316	0.843238	0.697835	0.698514	0.653515	0.415564	0.809194	0.211063	0.208732	0.536546	0.534559	0.104411	0.319439	0.709698	0.244644	0.335112	0.732362	0.114617	0.228943	0.868243
ENSG00000005483	KMT2E	0.950072	0.0222433	0.321898	0.158896	0.899785	0.349779	0.544862	0.201534	0.446897	0.686286	0.423964	0.689891	0.447158	0.926682	0.133159	0.834945	0.0912821	0.201413	0.708022	0.835697	0.606878	0.173389	0.786072	0.950072	0.473414	0.22787	0.435541
ENSG00000185513	L3MBTL1	0.959842	0.0178001	0.446633	0.93	0.525646	0.959842	0.0277301	0.734737	0.498516	0.541985	0.217763	0.752877	0.915744	0.950853	0.869865	0.780555	0.518658	0.0803343	0.838932	0.000151515	0.122564	0.791135	0.744663	0.109594	0.0774737	0.30929	0.0915315
ENSG00000100395	L3MBTL2	0.887005	0.0520742	0.0676902	0.887005	0.344369	0.630804	0.167316	0.829729	0.563118	0.540722	0.418348	0.481042	0.498902	0.128942	0.731317	0.776783	0.616124	0.703207	0.756279	0.0506061	0.132805	0.692027	0.434993	0.437783	0.599068	0.525242	0.81539
ENSG00000198945	L3MBTL3	0.961933	0.016855	0.164707	0.358306	0.00326154	0.290394	0.923175	0.28203	0.847181	0.936391	0.146126	0.946843	0.551008	0.455434	0.542814	0.961933	0.211855	0.0743921	0.930706	0.324591	0.36095	0.880711	0.841184	0.497841	0.336271	0.0325831	0.338694
ENSG00000154655	L3MBTL4	0.955052	0.0199728	0.805128	0.69944	0.175262	NA	0.849985	0.340827	0.955052	0.945654	0.751877	0.43874	0.112586	0.0113744	0.409012	NA	0.749321	0.110684	0.233721	0.462591	0.892911	0.012118	0.583223	0.0278841	0.142541	0.825725	0.248889
ENSG00000143815	LBR	0.974446	0.0112422	0.36483	0.245053	0.974446	0.0151262	0.956396	0.587023	0.000389805	0.0263759	0.0842492	0.889347	0.337624	0.162559	0.456362	0.920713	0.859849	0.604863	0.494349	0.952697	0.547858	0.848835	0.300585	0.906841	0.831895	0.0227039	0.286712
ENSG00000166477	LEO1	0.887188	0.0519841	0.209674	0.725477	0.148523	0.853912	0.185245	0.517128	0.587691	0.320977	0.841982	0.57888	0.336662	0.0187362	0.816078	0.525784	0.808175	0.887188	0.67259	0.501758	0.776244	0.0194554	0.397121	0.693072	0.748887	0.763973	0.0701952
ENSG00000161036	LRWD1	0.935461	0.0289741	0.244922	0.832708	0.0754462	0.0331388	0.122975	0.85415	0.824993	0.877639	0.54003	0.61916	0.338902	0.194439	0.468219	0.525246	0.695686	0.825942	0.634929	0.0579848	0.69911	0.935461	0.587001	0.00189855	0.479684	0.679048	0.913108
ENSG00000135341	MAP3K7	0.881522	0.054767	0.150206	0.463041	0.524385	0.713707	0.409479	0.566286	0.759565	0.836346	0.645015	0.264184	0.576481	0.497488	0.559671	0.401046	0.393077	0.282508	0.854239	0.161545	0.293499	0.485734	0.726417	0.881522	0.416301	0.411994	0.457958
ENSG00000114738	MAPKAPK3	0.967074	0.0145403	0.398558	0.803873	0.0789846	0.0317666	0.950107	0.810722	0.898306	0.459639	0.881111	0.00139969	0.417173	0.473823	0.371452	0.00735341	0.967074	0.884909	0.105259	0.433455	0.700317	0.0570348	0.267016	0.947913	0.118917	0.939184	0.702598
ENSG00000120539	MASTL	0.936545	0.0284713	0.258118	0.0503328	0.412554	0.501688	0.930629	0.0868872	0.84021	0.483669	0.837658	0.888087	0.271519	0.387804	0.210464	0.936545	0.241312	0.786717	0.787881	0.599227	0.778552	0.0412859	0.502204	0.355942	0.565759	0.75716	0.157372
ENSG00000141644	MBD1	0.826581	0.0827146	0.300487	0.826581	0.344523	0.439669	0.794003	0.799609	0.67	0.612617	0.460195	0.467449	0.570286	0.367156	0.635254	0.584643	0.732006	0.654286	0.576295	0.105348	0.487315	0.325053	0.472594	0.0737826	0.323368	0.787085	0.706321
ENSG00000134046	MBD2	0.934847	0.0292596	0.32809	0.031059	0.874077	0.0685804	0.934847	0.102767	0.675682	0.330722	0.837943	0.484728	0.485398	0.763333	0.316287	0.735959	0.213318	0.886444	0.219011	0.901833	0.667315	0.13236	0.824123	0.885435	0.0404812	0.834502	0.17048
ENSG00000071655	MBD3	0.899279	0.0461054	0.254116	0.677655	0.501015	0.663233	0.11362	0.828857	0.700225	0.656541	0.584865	0.173095	0.413278	0.0988784	0.651766	0.207306	0.899246	0.60804	0.801397	0.226561	0.136742	0.756868	0.497526	0.585464	0.433429	0.568127	0.899279
ENSG00000129071	MBD4	0.914406	0.038861	0.197409	0.622511	0.769769	0.131199	0.714801	0.497158	0.803283	0.900105	0.639715	0.220389	0.0916842	0.0513428	0.16244	0.650317	0.4781	0.168982	0.322794	0.490121	0.693529	0.868351	0.348906	0.914406	0.707699	0.606133	0.815886
ENSG00000204406	MBD5	0.947204	0.0235566	0.232328	0.442375	0.288523	0.643628	0.198006	0.414406	0.0189055	0.189955	0.683859	0.380311	0.823639	0.947204	0.627485	0.579794	0.39178	0.198815	0.946735	0.0564545	0.53825	0.882421	0.841409	0.576783	0.560812	0.48	0.711862
ENSG00000166987	MBD6	0.982009	0.00788444	0.115692	0.782587	0.448631	0.0282177	0.982009	0.576677	0.688126	0.816511	0.556832	0.94507	0.576165	0.343744	0.667036	0.887052	0.822202	0.566459	0.344631	0.00743939	0.450121	0.746672	0.284288	0.31187	0.0038797	0.171073	0.777778
ENSG00000151332	MBIP	0.997886	0.000918881	0.306511	0.660666	0.432738	0.997886	0.525138	0.595759	0.739295	0.786496	0.716321	0.930233	0.0386316	0.295987	0.0123952	0.981395	0.280015	0.356717	0.754741	0.237227	0.842489	0.215825	0.0287256	0.852304	3.00752e-05	0.584411	0.740811
ENSG00000011258	MBTD1	0.933033	0.0301032	0.217954	0.493177	0.865092	0.769732	0.746457	0.314842	0.681334	0.824947	0.332162	0.933033	0.720692	0.322701	0.823578	0.811363	0.314284	0.0597264	0.227661	0.791788	0.579186	0.0122542	0.505442	0.0905797	0.441143	0.708263	0.216441
ENSG00000187778	MCRS1	0.890851	0.0501949	0.148283	0.86888	0.485985	0.244385	0.499187	0.81009	0.521064	0.451429	0.826922	0.00950233	0.668947	0.492385	0.696392	0.307052	0.772097	0.890851	0.265055	0.701985	0.296395	0.793722	0.179835	0.470145	0.157398	0.593489	0.750465
ENSG00000137337	MDC1	0.952744	0.0210236	0.212891	0.715658	0.897492	0.952744	0.900613	0.488767	0.63949	0.704226	0.299009	0.571369	0.568496	0.388136	0.624177	0.784247	0.183198	0.0850608	0.442543	0.152212	0.429638	0.848185	0.878546	0.0361739	0.0300451	0.093006	0.768003
ENSG00000163875	MEAF6	0.806782	0.0932438	0.154913	0.665688	0.748138	0.636183	0.0941564	0.410992	0.415202	0.581173	0.762492	0.761524	0.736887	0.745276	0.652156	0.534849	0.766124	0.692796	0.338132	0.00678788	0.0262293	0.354221	0.590465	0.591275	0.806782	0.655272	0.603228
ENSG00000133895	MEN1	0.957718	0.0187624	0.18807	0.830106	0.146615	0.567492	0.385261	0.749955	0.884873	0.799263	0.823378	0.940404	0.288436	0.0314376	0.591976	0.957718	0.817044	0.491429	0.104035	0.202758	0.244646	0.240076	0.237841	0.705348	0.095594	0.679909	0.567688
ENSG00000174197	MGA	0.939353	0.027171	0.136616	0.677655	0.380585	0.939353	0.545675	0.618707	0.675037	0.690692	0.373318	0.426641	0.850406	0.776003	0.82482	0.622504	0.594103	0.0465046	0.238948	0.377621	0.496938	0.664871	0.587436	0.147159	0.500105	0.154864	0.437598
ENSG00000198408	MGEA5	0.938308	0.0276547	0.157247	0.19652	0.938308	0.204874	0.213221	0.223293	0.483748	0.528722	0.397943	0.377014	0.567398	0.68	0.441033	0.820967	0.0571644	0.361581	0.873438	0.789712	0.623499	0.130787	0.834828	0.862449	0.703895	0.649924	0.507177
ENSG00000170430	MGMT	0.923939	0.0343565	0.623104	0.0810136	0.5776	0.815946	0.911733	0.130932	0.785532	0.79191	0.687267	0.312675	0.0134887	0.000552923	0.851961	0.754897	0.661704	0.639666	0.11471	0.923939	0.51371	0.512965	0.157061	0.565217	0.538571	0.782553	0.771321
ENSG00000170854	MINA	0.975205	0.0109041	0.227431	0.195522	0.773677	0.975205	0.62615	0.183098	0.744783	0.401714	0.678438	0.808258	0.676316	0.300379	0.792335	0.0466403	0.471327	0.834058	0.0350549	0.704485	0.781222	0.313691	0.375097	0.958681	0.000571429	0.801934	0.221787
ENSG00000130382	MLLT1	0.950435	0.0220777	0.189633	0.746203	0.924538	0.137366	0.0928681	0.848632	0.448081	0.625504	0.0741141	0.418476	0.36218	0.305814	0.379237	0.687559	0.559035	0.158617	0.810989	0.685909	0.139623	0.792012	0.801139	0.950435	0.412391	0.260876	0.837553
ENSG00000078403	MLLT10	0.981167	0.00825698	0.155378	0.35354	0.746723	0.981167	0.903666	0.580226	0.132759	0.278617	0.257658	0.205816	0.692617	0.590585	0.676123	0.669002	0.752413	0.195562	0.764819	0.642667	0.813228	0.159607	0.925577	0.0555362	0.450917	0.173112	0.29988
ENSG00000275023	MLLT6	0.973586	0.0116256	0.258626	0.82354	0.6128	0.616767	0.558436	0.765278	0.702924	0.810662	0.0257057	0.559393	0.834647	0.973586	0.58232	0.294105	0.487768	0.0588146	0.363485	0.0209697	0.358462	0.878911	0.350915	0.83958	0.0517444	0.332085	0.772853
ENSG00000159256	MORC3	0.904508	0.0435877	0.253456	0.358517	0.904508	0.336498	0.791641	0.466135	0.717811	0.404767	0.545315	0.753701	0.512045	0.535403	0.45006	0.262647	0.323605	0.062538	0.823422	0.745545	0.564163	0.150454	0.817046	0.847203	0.856812	0.374547	0.0333483
ENSG00000185787	MORF4L1	0.95752	0.0188523	0.0974334	0.173011	0.255662	0.476972	0.131273	0.409609	0.35967	0.52606	0.516396	0.086703	0.586	0.686351	0.478578	0.18599	0.515867	0.431763	0.95752	0.679909	0.84454	0.921377	0.860525	0.292493	0.797338	0.458248	0.768033
ENSG00000155363	MOV10	0.99683	0.00137871	0.354451	0.805567	0.279723	0.734038	0.98115	0.632752	0.837946	0.870827	0.203348	0.929953	0.150361	0.0307267	0.339281	0.99683	0.639095	0.363419	0.736782	0.138424	0.0274359	0.13761	0.744588	0.166464	0.443128	0.558792	0.335976
ENSG00000196199	MPHOSPH8	0.936232	0.0286166	0.208927	0.585371	0.681508	0.644874	0.302715	0.551293	0.192714	0.464195	0.371517	0.300886	0.783338	0.833618	0.665838	0.901743	0.165626	0.0588146	0.515212	0.30247	0.462036	0.833238	0.697376	0.936232	0.510105	0.202115	0.498288
ENSG00000101189	MRGBP	0.812236	0.090318	0.237813	0.679002	0.635554	0.29806	0.665475	0.729895	0.373403	0.697729	0.806396	0.249378	0.285669	0.0562401	0.630763	0.63599	0.631312	0.243343	0.776436	0.539697	0.683846	0.803132	0.461574	0.00426087	0.67606	0.812236	0.71997
ENSG00000116062	MSH6	0.907605	0.0421031	0.254107	0.622511	0.123092	0.851735	0.799801	0.722872	0.593628	0.633414	0.107613	0.907605	0.62591	0.413049	0.690734	0.904342	0.430498	0.00133739	0.116452	0.725576	0.738974	0.834281	0.762054	0.119348	0.748331	0.0196979	0.410225
ENSG00000188895	MSL1	0.866862	0.0620503	0.0870821	0.653812	0.866862	0.0282334	0.575429	0.763293	0.640615	0.792406	0.214174	0.866781	0.421774	0.772133	0.229341	0.573883	0.34905	0.711277	0.683815	0.369545	0.580724	0.571528	0.643043	0.654551	0.358511	0.106027	0.434234
ENSG00000174579	MSL2	0.878195	0.0564088	0.303734	0.419213	0.874446	0.0864038	0.830031	0.416617	0.635892	0.878195	0.337883	0.802519	0.319143	0.225055	0.389296	0.59187	0.27463	0.493313	0.610502	0.759606	0.738009	0.453419	0.50955	0.492014	0.623023	0.360302	0.533874
ENSG00000173531	MST1	0.983788	0.00709864	0.136654	0.248654	0.0785077	0.81164	0.762485	0.641158	0.916912	0.945684	0.833363	0.974261	0.000240602	3.15956e-05	0.828413	0.983788	0.402715	0.58652	0.271052	0.0603939	0.308884	0.282057	0.614888	0.0544783	0.0287519	0.902568	0.823273
ENSG00000182979	MTA1	0.923044	0.0347775	0.238617	0.6623	0.827046	0.923044	0.569908	0.431038	0.548666	0.701308	0.110631	0.150202	0.836767	0.710521	0.828263	0.752155	0.583937	0.149255	0.162622	0.196015	0.215958	0.830877	0.753988	0.486362	0.132586	0.346888	0.662432
ENSG00000149480	MTA2	0.944184	0.0249434	0.128336	0.25882	0.5172	0.139716	0.815245	0.442301	0.717136	0.123158	0.657447	0.882519	0.465609	0.707062	0.301527	0.944184	0.260256	0.598055	0.932229	0.65447	0.372836	0.0237821	0.441454	0.730507	0.877398	0.538021	0.0940841
ENSG00000057935	MTA3	0.999338	0.000287798	0.177485	0.768124	0.00352308	0.999338	0.0368558	0.71409	0.31039	0.434872	0.454144	0.824184	0.920466	0.942243	0.886677	0.928494	0.413801	0.0274164	0.458728	0.179515	0.33902	0.386641	0.391289	0.353507	0.881835	0.248897	0.292508
ENSG00000137265	MUM1	0.902172	0.0447107	0.442361	0.0359304	NA	0.0205047	NA	0.000992481	0.138576	0.809654	0.393559	NA	0.101489	0.376635	0.0353892	NA	0.639502	0.865213	NA	0.895318	0.902172	0.0211044	0.189325	0.493145	0.819263	0.717024	0.0985886
ENSG00000132382	MYBBP1A	0.924416	0.0341324	0.292546	0.625794	0.709923	0.924416	0.589571	0.115669	0.867226	0.641278	0.121907	0.663608	0.76794	0.607899	0.777126	0.135166	0.560709	0.698891	0.0099529	0.50603	0.106184	0.0464902	0.467211	0.903565	0.821654	0.688414	0.488168
ENSG00000197879	MYO1C	0.999653	0.000150728	0.330069	3.02572e-05	0.907631	0.999653	0.993926	0.0520902	0.103778	0.0520451	0.544444	0.165816	0.285549	0.792212	0.0907934	0.799715	0.0748567	0.861413	0.400141	0.931258	0.446742	0.727731	0.383508	0.970145	0.632526	0.200906	0.554805
ENSG00000162601	MYSM1	0.972406	0.0121525	0.342924	0.323404	0.851215	0.95388	0.904509	0.0499098	0.378396	0.727203	0.522282	0.431788	0.584211	0.816003	0.360704	0.721046	0.0818703	0.3	0.18237	0.722258	0.545943	0.446097	0.403658	0.972406	0.277248	0.249728	0.403649
ENSG00000122390	NAA60	0.913649	0.0392208	0.115155	0.827413	0.2278	0.11164	0.319479	0.850406	0.451529	0.632797	0.849655	0.197465	0.173835	0.0151027	0.487695	0.903233	0.781357	0.873465	0.233689	0.241242	0.373786	0.909849	0.0142729	0.651174	0.593158	0.836631	0.913649
ENSG00000187109	NAP1L1	0.978878	0.00927127	0.20557	0.153298	0.431415	0.758738	0.379785	0.265233	0.723733	0.545173	0.304685	0.177232	0.273519	0.978878	0.052994	0.134231	0.442775	0.00471125	0.845714	0.751697	0.498356	0.901362	0.906732	0.940812	0.879278	0.261888	0.546877
ENSG00000205531	NAP1L4	0.880393	0.0553232	0.185211	0.880393	0.832969	0.419811	0.0719172	0.834376	0.47027	0.169158	0.859384	0.0219596	0.670211	0.377773	0.764491	0.0674802	0.48546	0.859787	0.870016	0.255318	0.393047	0.71997	0.274303	0.216971	0.72415	0.84494	0.616231
ENSG00000177432	NAP1L5	0.994511	0.00239039	0.283462	0.190923	0.0404154	0.994511	3.06748e-05	0.462977	0.496522	0.610135	0.145285	0.247294	0.788947	0.533412	0.833129	0.919604	0.431885	0.0875836	0.956389	0.000878788	0.376591	0.941377	0.891844	0.765275	0.109444	0.681284	0.872207
ENSG00000132780	NASP	0.929529	0.031737	0.280429	0.199743	0.922031	0.723675	0.487531	0.261474	0.684453	0.744376	0.0955856	0.388212	0.512406	0.557046	0.435374	0.865578	0.277647	0.0653647	0.929529	0.780303	0.394736	0.838169	0.832159	0.0991014	0.679534	0.175121	0.345526
ENSG00000135372	NAT10	0.868249	0.061356	0.252771	0.4318	0.280769	0.826609	0.620107	0.249459	0.841424	0.676752	0.388619	0.725505	0.839008	0.558262	0.868249	0.465198	0.414887	0.312219	0.166358	0.69597	0.447843	0.0613918	0.544168	0.521768	0.724271	0.452447	0.382102
ENSG00000104320	NBN	0.923754	0.0344438	0.215093	0.490908	0.587262	0.266956	0.729877	0.569128	0.130585	0.00790977	0.75036	0.686065	0.351173	0.419874	0.309266	0.737036	0.0287783	0.805289	0.464207	0.671333	0.717481	0.910408	0.897811	0.923754	0.647023	0.0570242	0.627057
ENSG00000115053	NCL	0.893183	0.0490598	0.232281	0.178457	0.255554	0.867082	0.676319	0.376	0.623928	0.46782	0.381637	0.446719	0.736526	0.513586	0.764895	0.104723	0.568326	0.233769	0.0363422	0.878212	0.893183	0.325825	0.447556	0.879043	0.807203	0.542689	0.543408
ENSG00000084676	NCOA1	0.961714	0.0169539	0.291434	0.324402	0.4344	0.146798	0.143405	0.366211	0.788651	0.56391	0.411366	0.528787	0.784511	0.909226	0.600973	0.0913946	0.0867722	0.195243	0.785965	0.34247	0.789201	0.661846	0.852174	0.646145	0.961714	0.525831	0.577132
ENSG00000140396	NCOA2	0.906028	0.0428583	0.342476	0.518502	0.541985	0.268186	0.709939	0.412932	0.788651	0.411474	0.77524	0.300747	0.175278	0.0144076	0.643772	0.811078	0.436425	0.387401	0.906028	0.555636	0.600211	0.374115	0.84066	0.550594	0.759684	0.847553	0.0991892
ENSG00000124151	NCOA3	0.983436	0.00725408	0.467818	0.0911649	0.884308	0.227098	0.983436	0.378992	0.768456	0.506662	0.564775	0.337745	0.128917	0.820506	0.0370359	0.067401	0.29264	0.683617	0.735526	0.924242	0.838793	0.209743	0.590615	0.957609	0.481744	0.51994	0.198393
ENSG00000198646	NCOA6	0.818055	0.0872176	0.14031	0.541513	0.623185	0.518076	0.268021	0.721534	0.21973	0.307398	0.56033	0.590389	0.729805	0.786082	0.610749	0.547052	0.755068	0.818055	0.650785	0.341924	0.699698	0.129244	0.291949	0.593667	0.355609	0.64784	0.453574
ENSG00000141027	NCOR1	0.826244	0.0828915	0.247398	0.604871	0.815938	0.391735	0.524831	0.652962	0.276102	0.434767	0.713303	0.74846	0.485398	0.262591	0.586078	0.18981	0.826244	0.573495	0.533909	0.629379	0.554585	0.664614	0.0772414	0.787449	0.557098	0.279728	0.711381
ENSG00000196498	NCOR2	0.95858	0.0183718	0.268005	0.716218	0.473923	0.861861	0.753037	0.508571	0.519085	0.674256	0.470706	0.377123	0.355504	0.953239	0.0908832	0.175436	0.0865309	0.230258	0.693265	0.0237424	0.269427	0.624841	0.685487	0.95858	0.869323	0.18994	0.840901
ENSG00000119408	NEK6	0.964909	0.0155136	0.570637	0.208245	0.868677	0.259811	0.138604	0.317744	0.405667	0.753398	0.882252	0.796485	0.00520301	0.000537125	0.0649701	0.949921	0.036727	0.899058	0.0789168	0.964909	0.211433	0.92652	0.312309	0.889565	0.781654	0.765483	0.852252
ENSG00000119638	NEK9	0.917171	0.0375497	0.205846	0.554932	0.277738	0.653644	0.884877	0.713925	0.327946	0.31806	0.0977027	0.0999067	0.741549	0.322796	0.843009	0.165341	0.335973	0.121383	0.848022	0.406197	0.518627	0.917171	0.917061	0.773957	0.591203	0.253006	0.697628
ENSG00000170322	NFRKB	0.965194	0.0153852	0.263346	0.846263	0.8666	0.467729	0.904479	0.751038	0.75931	0.732211	0.0796547	0.965194	0.602361	0.452733	0.63009	0.501902	0.744796	0.266763	0.326484	0.493091	0.505023	0.116097	0.67066	0.195899	0.0227519	0.279079	0.330541
ENSG00000120837	NFYB	0.899501	0.0459985	0.133562	0.306853	0.184446	NA	0.213574	0.565414	0.0186657	0.188301	0.289835	0.107092	0.461985	0.485087	0.40006	0.383106	0.212459	0.821185	0.827739	0.898712	0.0626998	0.899501	0.86069	0.847594	0.822256	0.493822	0.82979
ENSG00000066136	NFYC	0.899742	0.0458818	0.309698	0.808064	0.758923	0.0376025	0.692285	0.536902	0.58069	0.723444	0.536381	0.0736081	0.584677	0.166556	0.797455	0.149002	0.885913	0.583511	0.537425	0.899742	0.666275	0.165719	0.304138	0.886275	0.274226	0.531903	0.640946
ENSG00000164190	NIPBL	0.907653	0.04208	0.306936	0.334569	0.850046	0.281073	0.907653	0.492947	0.574753	0.557008	0.648724	0.701788	0.433459	0.813002	0.201317	0.55206	0.387376	0.187538	0.590502	0.766682	0.700437	0.199652	0.628936	0.707261	0.388241	0.261813	0.421517
ENSG00000188976	NOC2L	0.853055	0.0690231	0.276883	0.73826	0.8394	0.744527	0.630567	0.562301	0.77024	0.33218	0.512928	0.30958	0.637895	0.20169	0.817575	0.0545642	0.792579	0.853055	0.115243	0.652773	0.526682	0.0690469	0.410735	0.377333	0.759023	0.693656	0.396517
ENSG00000170485	NPAS2	0.966869	0.0146322	0.90064	0.889289	0.732354	NA	0.255644	0.840406	0.588951	0.0847218	0.737372	0.0302799	0.631173	0.0815008	0.897605	0.521727	0.931388	0.966869	0.00266876	0.302652	0.201629	0.0812859	0.0292654	0.78787	0.752195	0.614033	0.206336
ENSG00000181163	NPM1	0.93592	0.0287612	0.317917	0.244327	0.587462	0.905584	0.93592	0.249865	0.506927	0.436481	0.1247	0.707014	0.804526	0.842464	0.719251	0.724469	0.830543	0.0018845	0.00607535	0.773424	0.680935	0.723964	0.133898	0.861855	0.774135	0.0875831	0.137042
ENSG00000158806	NPM2	0.952338	0.021209	0.304264	0.950318	0.0156308	NA	0.000337423	0.883985	0.823658	0.940571	0.229505	0.445319	0.680722	0.737077	0.624341	NA	0.952338	0.718754	0.0466719	0.0070303	0.0839517	0.468714	0.388576	0.194029	0.00207519	0.774849	0.375526
ENSG00000165671	NSD1	0.84803	0.0715887	0.255452	0.764917	0.653169	0.303785	0.448942	0.84803	0.407871	0.369173	0.773694	0.648709	0.779233	0.822923	0.666677	0.261886	0.566078	0.726277	0.166468	0.298273	0.674887	0.278775	0.584678	0.366768	0.255865	0.401088	0.631336
ENSG00000117697	NSL1	0.935885	0.0287775	0.130506	0.264675	0.314092	0.278155	0.047546	0.398857	0.696747	0.855759	0.455465	0.188554	0.420105	0.071327	0.730973	0.564723	0.462323	0.745198	0.885479	0.370439	0.561267	0.935885	0.716507	0.740333	0.819143	0.350937	0.72488
ENSG00000142623	PADI1	0.0431739	1.36478	2.92334	NA	NA	NA	NA	NA	NA	3.00752e-05	NA	NA	NA	NA	NA	NA	NA	NA	NA	NA	NA	0.00396369	NA	0.0431739	NA	NA	0.00012012
ENSG00000117115	PADI2	0.928962	0.0320019	1.7242	0.697352	NA	0.00194006	0.00760736	0.236902	0.0174063	0.866466	0.373814	NA	0.199429	0.791311	0.104027	0.00155309	0.0624434	NA	0.663438	0.329515	0.554449	0.0933434	0.796657	0.857391	0.928962	0.926858	0.811306
ENSG00000142619	PADI3	0.0241026	1.61794	2.94754	NA	NA	NA	NA	NA	NA	3.00752e-05	NA	NA	NA	NA	NA	NA	NA	NA	NA	NA	0.0241026	0.0109682	NA	0.0161304	NA	NA	0.00012012
ENSG00000159339	PADI4	0.733116	0.134827	0.0527944	0.0810893	NA	3.15457e-05	NA	0.419278	NA	NA	0.0695796	0.128725	0.00499248	0.0317536	5.98802e-05	NA	NA	NA	NA	NA	NA	NA	NA	0.733116	0.297068	NA	NA
ENSG00000006712	PAF1	0.886358	0.0523909	0.175935	0.708669	0.319892	0.14724	0.417929	0.67409	0.697106	0.381008	0.639835	0.182084	0.660767	0.224929	0.833293	0.322219	0.57009	0.391353	0.886358	0.277136	0.560075	0.872012	0.637961	0.166507	0.511173	0.815317	0.785976
ENSG00000280789	PAGR1	0.953116	0.020854	0.111751	0.896203	0.751323	0.661199	0.0384049	0.853218	0.431739	0.536376	0.0417267	0.675505	0.846226	0.671532	0.87759	0.90775	0.232685	0.00118541	0.792732	0.00136364	0.0942986	0.953116	0.867316	0.737116	0.698932	0.0519789	0.111051
ENSG00000180370	PAK2	0.959076	0.0181471	0.260173	0.0336762	0.654492	0.0326814	0.73477	0.221383	0.483913	0.519414	0.652132	0.233904	0.140165	0.0805529	0.221826	0.216086	0.210498	0.831763	0.788932	0.959076	0.839668	0.827549	0.711529	0.957377	0.878722	0.698927	0.538889
ENSG00000083093	PALB2	0.929826	0.0315981	0.128822	0.319183	0.593077	0.929826	0.512132	0.283729	0.435517	0.269789	0.662508	0.901431	0.569955	0.191011	0.74012	0.635642	0.387376	0.710927	0.535181	0.815424	0.809442	0.0425719	0.541814	0.209493	0.73197	0.563414	0.140255
ENSG00000227345	PARG	0.871639	0.0596633	0.135205	0.600499	0.205354	0.710647	0.470905	0.603534	0.348441	0.366556	0.800886	0.178709	0.754887	0.409953	0.824581	0.12878	0.502066	0.770243	0.830549	0.602591	0.66009	0.106445	0.427541	0.585623	0.871639	0.570227	0.359069
ENSG00000143799	PARP1	0.909213	0.0413342	0.250211	0.711104	0.483662	0.699685	0.0899387	0.800195	0.191259	0.420647	0.883709	0.072224	0.702632	0.354044	0.814746	0.0923772	0.124329	0.885456	0.0356358	0.17103	0.660709	0.909213	0.491964	0.467304	0.905579	0.743565	0.795
ENSG00000129484	PARP2	0.999653	0.000150728	0.179973	0.806339	0.255862	0.999653	0.0295092	0.378015	0.689115	0.807444	0.701066	0.478274	0.776241	0.449084	0.843668	0.29477	0.182519	0.223009	0.431083	0.147879	0.814992	0.623449	0.528756	0.334826	0.577549	0.270332	0.807222
ENSG00000041880	PARP3	0.984553	0.00676108	0.452588	0.28357	0.00304615	0.971798	0.613497	0.128677	0.162159	0.498752	0.810661	0.388694	0.0950827	0.00800948	0.478293	0.680095	0.498401	0.876322	0.984553	0.689348	0.255173	0.902481	0.472939	0.956739	0.0476391	0.795332	0.747192
ENSG00000157212	PAXIP1	0.956909	0.0191296	0.209901	0.675779	0.792523	0.956909	0.0441564	0.509789	0.671814	0.743699	0.551547	0.753966	0.763654	0.268562	0.882889	0.537338	0.457014	0.283435	0.593375	0.589833	0.461056	0.269743	0.353703	0.131	0.271744	0.655604	0.340315
ENSG00000168078	PBK	0.542821	0.265344	0.466399	0.344705	0.321446	NA	NA	NA	0.044063	0.00186466	NA	NA	0.419429	NA	0.300284	NA	0.542821	NA	NA	NA	NA	0.0148563	0.103268	8.69565e-05	NA	NA	0.00870871
ENSG00000163939	PBRM1	0.94204	0.0259307	0.20234	0.0582905	0.728908	0.858849	0.94204	0.34588	0.32919	0.257835	0.306517	0.440544	0.648617	0.533744	0.63509	0.48141	0.32083	0.17614	0.555903	0.676	0.808145	0.430378	0.802624	0.851667	0.593248	0.267976	0.367177
ENSG00000115289	PCGF1	0.853055	0.0690231	0.192733	0.422239	0.534138	0.417539	0.603558	0.328992	0.836552	0.804677	0.732823	0.395677	0.239729	0.0867773	0.403892	0.480428	0.788371	0.853055	0.377221	0.203742	0.638522	0.677322	0.322714	0.691333	0.412195	0.7571	0.717147
ENSG00000277258	PCGF2	0.972044	0.0123139	0.215151	0.315885	0.118723	NA	0.808113	0.166556	0.851904	0.737624	0.369625	0.214914	0.560376	0.933523	0.205284	0.972044	0.438989	0.284863	0.743359	0.0168788	0.130226	0.874342	0.54958	0.946101	0.0569925	0.0934592	0.481486
ENSG00000185619	PCGF3	0.964517	0.0156903	0.241933	0.512784	0.269154	0.584921	0.702623	0.289308	0.779025	0.847218	0.253919	0.8586	0.542301	0.663823	0.410524	0.964517	0.711146	0.0899544	0.80383	0.249561	0.235173	0.0908321	0.407661	0.92042	0.285714	0.535408	0.340736
ENSG00000180628	PCGF5	0.899486	0.0460054	0.244951	0.553555	0.0355077	0.0485016	0.244294	0.770887	0.413178	0.763293	0.757508	0.084339	0.219188	0.192417	0.25753	0.160491	0.332564	0.771839	0.640973	0.887364	0.774027	0.850333	0.598351	0.84442	0.755338	0.899486	0.869895
ENSG00000156374	PCGF6	0.995442	0.0019842	0.0874368	0.0849622	0.669446	0.995442	0.760583	0.179594	0.178351	0.385639	0.390871	0.502846	0.541203	0.0403476	0.851572	0.118986	0.500256	0.741429	0.176311	0.917197	0.664962	0.857821	0.723868	0.282609	0.896195	0.232145	0.622598
ENSG00000132646	PCNA	0.892142	0.0495661	0.436106	0.75702	0.0430923	0.36418	0.694402	0.591173	0.463868	0.126782	0.731697	0.664728	0.478481	0.456319	0.453638	0.861062	0.876591	0.754225	0.368854	0.768773	0.892142	0.342254	0.236087	0.111348	0.715459	0.718459	0.211922
ENSG00000164951	PDP1	0.986919	0.0057183	0.594877	0.403328	0.000584615	0.969495	0.0294325	0.477053	0.832009	0.383368	0.722958	0.0109176	0.799459	0.986919	0.472425	0.597116	0.297768	0.414742	0.323673	0.86	0.891825	0.92997	0.514768	0.0846812	0.258842	0.644864	0.608468
ENSG00000141456	PELP1	0.875174	0.0579056	0.214413	0.875174	0.713262	0.869054	0.0882975	0.772376	0.741454	0.627714	0.361321	0.32451	0.822647	0.571501	0.857171	0.0912361	0.594374	0.347584	0.708885	0.114561	0.225385	0.620408	0.629445	0.163043	0.576526	0.399305	0.58006
ENSG00000111752	PHC1	0.990932	0.00395612	0.316954	0.798759	0.800292	0.983659	0.231887	0.628511	0.541859	0.508481	0.0534084	0.652115	0.877699	0.990932	0.683159	0.899223	0.3673	0.0818845	0.419042	9.09091e-05	0.316486	0.967428	0.813463	0.135638	0.0521654	0.0270997	0.499565
ENSG00000134686	PHC2	0.941634	0.0261179	0.274144	0.182587	0.684785	0.00255521	0.868804	0.326992	0.578801	0.624782	0.400195	0.28437	0.0951579	0.25019	0.0715569	0.0421712	0.0743439	0.899438	0.927614	0.874727	0.745867	0.941634	0.562879	0.778986	0.677278	0.732326	0.901637
ENSG00000173889	PHC3	0.961365	0.0171117	0.407494	0.211543	0.8426	0.604085	0.961365	0.195308	0.473193	0.352752	0.313408	0.590233	0.381308	0.880932	0.116602	0.585959	0.0700603	0.351444	0.495793	0.838061	0.657225	0.533419	0.367886	0.929739	0.385098	0.551148	0.591832
ENSG00000112511	PHF1	0.955613	0.0197181	0.155539	0.821437	0.856815	0.543738	0.59296	0.647263	0.556177	0.787248	0.483438	0.477465	0.76588	0.90891	0.576871	0.790824	0.573635	0.0165957	0.320801	0.0184545	0.187255	0.955613	0.651454	0.0737101	0.0684812	0.261405	0.776937
ENSG00000130024	PHF10	0.991278	0.00380471	0.195323	0.596505	0.121	0.991278	0.434617	0.50594	0.432564	0.460947	0.555	0.390591	0.588421	0.644581	0.491811	0.311204	0.218643	0.0182675	0.770549	0.576394	0.366787	0.707413	0.646297	0.819101	0.550992	0.828202	0.667117
ENSG00000136147	PHF11	0.979522	0.00898592	0.322708	0.329017	0.0773692	0.116577	0.934877	0.150271	0.708291	0.669955	0.671592	0.813624	0.303218	0.454566	0.217799	0.971268	0.583092	0.806201	0.326295	0.888439	0.278326	0.596339	0.387166	0.979522	0.0404361	0.604532	0.316486
ENSG00000109118	PHF12	0.899222	0.0461329	0.132021	0.807156	0.880785	0.0134858	0.876902	0.624707	0.412354	0.788105	0.420646	0.899222	0.313805	0.529163	0.211781	0.794992	0.495445	0.616596	0.171193	0.2705	0.0391704	0.793495	0.538606	0.894638	0.29191	0.249547	0.74024
ENSG00000116273	PHF13	0.925966	0.0334048	0.189228	0.353283	0.702369	0.718454	0.925966	0.397624	0.190915	0.144195	0.0664414	0.860731	0.77782	0.756224	0.733443	0.839366	0.654434	0.29459	0.910047	0.600182	0.360136	0.290802	0.83916	0.0178406	0.852872	0.0742749	0.129369
ENSG00000106443	PHF14	0.950915	0.0218584	0.283309	0.324342	0.285692	0.950915	0.219801	0.439383	0.589955	0.610301	0.509009	0.842799	0.624662	0.251485	0.760195	0.824517	0.459306	0.214514	0.560581	0.368242	0.414118	0.608548	0.424183	0.718783	0.755865	0.185967	0.587973
ENSG00000119403	PHF19	0.993485	0.00283865	0.349128	0.61357	0.792523	0.143297	0.57977	0.769639	0.177706	0.0182556	0.177958	0.607014	0.687353	0.98981	0.395254	0.912948	0.0535445	0.0596657	0.993485	0.169424	0.216139	0.909576	0.806027	0.791159	0.887398	0.0888369	0.286351
ENSG00000197724	PHF2	0.949348	0.0225746	0.18666	0.669652	0.918108	0.853486	0.429003	0.467038	0.489775	0.483729	0.299745	0.32675	0.695895	0.937346	0.383608	0.436371	0.108929	0.178556	0.730816	0.188076	0.462036	0.680514	0.811124	0.949348	0.362361	0.0471299	0.28973
ENSG00000025293	PHF20	0.976782	0.0102024	0.180758	0.280696	0.8296	0.208438	0.344847	0.398932	0.370825	0.45994	0.260691	0.270047	0.541383	0.937441	0.220928	0.00855784	0.243107	0.721854	0.976782	0.895833	0.712579	0.758578	0.843283	0.20887	0.861805	0.315937	0.668333
ENSG00000129292	PHF20L1	0.872118	0.0594247	0.173069	0.465703	0.260908	0.162997	0.612515	0.681654	0.765292	0.657353	0.813964	0.163002	0.478647	0.536588	0.426228	0.267005	0.410754	0.45807	0.855055	0.401288	0.76	0.872118	0.849445	0.82713	0.0321504	0.476344	0.522417
ENSG00000135365	PHF21A	0.943422	0.0252939	0.188558	0.551952	0.1866	0.00260252	0.580506	0.756827	0.272849	0.530165	0.728694	0.195179	0.411308	0.942528	0.134266	0.756577	0.531433	0.231185	0.943422	0.373485	0.470241	0.636051	0.901439	0.576159	0.696211	0.480091	0.722492
ENSG00000056487	PHF21B	0.76418	0.116804	0.140908	NA	0.351985	NA	0.048681	0.76418	NA	0.59609	0.170601	0.484355	NA	NA	NA	NA	0.445943	0.0332523	NA	3.0303e-05	0.00184012	NA	0.585067	0.0216377	0.109023	0.0911178	0.147417
ENSG00000040633	PHF23	0.927345	0.0327585	0.183784	0.660106	0.0164154	0.024858	0.535429	0.726316	0.317211	0.177669	0.502898	0.726812	0.520481	0.198594	0.691078	0.678938	0.927345	0.839772	0.903171	0.491439	0.299065	0.800575	0.468291	0.481913	0.644737	0.760604	0.40548
ENSG00000118482	PHF3	0.878421	0.0562973	0.188891	0.189334	0.484369	0.534795	0.871764	0.11409	0.662024	0.878421	0.562147	0.793064	0.597594	0.462496	0.602964	0.489239	0.171614	0.0378875	0.629137	0.74503	0.576305	0.636626	0.866642	0.599	0.314376	0.350151	0.493634
ENSG00000100410	PHF5A	0.859468	0.0657702	0.121967	0.289047	0.692462	0.574069	0.681779	0.345143	0.592039	0.41194	0.474985	0.661928	0.513383	0.219605	0.640329	0.255515	0.693077	0.859468	0.26	0.535288	0.7719	0.280635	0.115472	0.786783	0.824045	0.719184	0.506652
ENSG00000010318	PHF7	0.929301	0.0318436	0.100949	0.129637	0.626292	0.7353	0.881595	0.0598797	0.269205	0.596812	0.800375	0.551944	0.534045	0.126003	0.75256	0.563122	0.531554	0.929301	0.0654317	0.843773	0.36819	0.119713	0.610555	2.89855e-05	0.867489	0.922779	0.705105
ENSG00000146247	PHIP	0.942686	0.0256331	0.198806	0.40879	0.942369	0.611577	0.730169	0.136617	0.626237	0.746617	0.0572222	0.736112	0.542677	0.942686	0.201542	0.567132	0.139035	0.370669	0.324097	0.153833	0.685309	0.552088	0.766057	0.902174	0.724571	0.186405	0.282177
ENSG00000070047	PHRF1	0.821748	0.0852615	0.194658	0.594584	0.346431	0.537839	0.742607	0.615729	0.737541	0.509353	0.794294	0.587963	0.139008	0.0178357	0.476647	0.515975	0.565882	0.821748	0.638524	0.551394	0.499216	0.125703	0.483043	0.410058	0.725218	0.807523	0.700285
ENSG00000134627	PIWIL4	0.977323	0.00996185	0.127186	0.252436	0.977323	0.305678	0.561871	0.420361	0.0541229	0.649519	0.22452	0.771275	0.733489	0.967425	0.476108	0.976846	0.055279	0.43383	0.00156986	0.868621	0.798778	0.924523	0.0510345	0.0353188	0.861188	0.141224	0.675225
ENSG00000067225	PKM	0.966546	0.0147773	0.453582	0.827352	0.0286	0.040836	0.0870552	0.69797	0.752324	0.0997143	0.891682	0.0153188	0.801218	NA	0.461093	0.00694136	0.655128	0.891337	0.966546	0.535182	0.407557	0.272345	0.520825	0.647957	0.82818	0.880906	0.178949
ENSG00000123143	PKN1	0.997625	0.00103276	0.866613	0.203434	0.602062	0.0287382	0.58862	0.635504	0.288741	0.591729	0.616276	0.0669051	0.178406	0.939621	0.0464371	0.296482	0.549608	0.890395	0.356264	0.594258	0.713529	0.997625	0.459595	0.586333	0.84206	0.294275	0.926276
ENSG00000143442	POGZ	0.921125	0.0356813	0.175517	0.832103	0.618092	0.867366	0.236089	0.697474	0.431664	0.437218	0.0766366	0.801835	0.777684	0.577267	0.803563	0.921125	0.0780241	0.0408511	0.774458	0.0204848	0.273469	0.829652	0.821424	0.671	0.106241	0.355619	0.658859
ENSG00000148229	POLE3	0.975758	0.0106581	0.272247	0.46413	0.123615	0.299495	0.313604	0.565414	0.373538	0.237985	0.692222	0.61902	0.587278	0.430569	0.62268	0.0314897	0.834133	0.894529	0.330424	0.975758	0.770377	0.077171	0.431964	0.402478	0.889368	0.827054	0.623739
ENSG00000109819	PPARGC1A	0.969878	0.0132827	1.44083	0.764811	0.725323	NA	0.210997	0.873158	0.445847	0.245353	0.839474	0.00208398	0.0567068	0.00398104	0.603084	0.013645	0.914163	0.969878	0.478713	0.296364	0.69184	0.233616	0.343913	0.541884	0.0169925	0.946329	0.953529
ENSG00000115241	PPM1G	0.895745	0.0478158	0.205796	0.41239	0.2878	0.252729	0.84408	0.474782	0.525787	0.323143	0.79997	0.528523	0.590797	0.590284	0.534117	0.0824564	0.883228	0.895745	0.173093	0.458379	0.807164	0.765219	0.225262	0.00621739	0.812586	0.693036	0.812658
ENSG00000113575	PPP2CA	0.908936	0.0414666	0.253835	0.472133	0.229738	0.136593	0.0403988	0.671895	0.668531	0.391729	0.806547	0.0543701	0.459594	0.331548	0.50979	0.182789	0.88365	0.908936	0.747645	0.813288	0.864359	0.142693	0.54991	0.902391	0.784767	0.657674	0.489685
ENSG00000149923	PPP4C	0.924742	0.0339796	0.278274	0.562678	0.185415	0.00671924	0.916887	0.599519	0.646477	0.32015	0.777462	0.69661	0.114361	0.0314376	0.28006	0.452013	0.924585	0.924742	0.655918	0.820848	0.657421	0.229334	0.254378	0.288783	0.822902	0.863852	0.493348
ENSG00000163605	PPP4R2	0.875749	0.0576204	0.167443	0.353918	0.347	0.231656	0.726273	0.682541	0.790465	0.823789	0.580871	0.241882	0.109083	0.0188784	0.325868	0.243819	0.0657014	0.415623	0.834568	0.826394	0.848854	0.875749	0.752339	0.599754	0.753278	0.746329	0.657042
ENSG00000100796	PPP4R3A	0.916831	0.0377108	0.182556	0.541407	0.916831	0.369984	0.906656	0.461895	0.527541	0.66591	0.493453	0.770747	0.19009	0.10752	0.290943	0.604279	0.664796	0.615578	0.402418	0.789803	0.465535	0.153631	0.325622	0.53058	0.717068	0.549305	0.518754
ENSG00000275052	PPP4R3B	0.916905	0.0376756	0.0870732	0.177519	0.213062	0.626325	0.44839	0.397128	0.405172	0.338872	0.487973	0.916905	0.287805	0.0704265	0.520808	0.818796	0.787783	0.732416	0.0962009	0.791424	0.661176	0.541679	0.304708	0.907333	0.631729	0.767069	0.652928
ENSG00000057657	PRDM1	0.987987	0.00524863	1.00089	0.196747	0.938215	0.017918	0.895521	0.335805	0.623658	0.0102556	0.390045	0.893173	0.0890526	0.875829	0.0312725	0.987987	0.740558	0.710167	0.930549	0.937	0.601976	0.0415582	0.309985	0.982797	0.098797	0.574955	0.00012012
ENSG00000170325	PRDM10	0.927418	0.0327243	0.0776286	0.61357	0.794231	0.363912	0.221288	0.536346	0.742909	0.650767	0.656607	0.927418	0.396887	0.276209	0.464805	0.0864184	0.801719	0.689134	0.570471	0.0438485	0.643816	0.208729	0.679415	0.897928	0.583248	0.733761	0.220841
ENSG00000019485	PRDM11	0.977072	0.0100732	0.237152	0.742466	0.865631	NA	0.390445	0.810872	0.257526	0.120211	0.0158408	0.112162	0.78394	0.955893	0.604207	0.848669	0.152383	0.176748	0.750126	0.221318	0.227738	0.918003	0.784393	0.977072	0.0392481	0.00622356	0.357508
ENSG00000130711	PRDM12	0.00727536	2.13815	0.0397436	NA	NA	NA	0.000153374	NA	NA	NA	NA	NA	NA	NA	NA	NA	NA	NA	NA	NA	NA	NA	NA	0.00727536	NA	NA	NA
ENSG00000112238	PRDM13	2.89855e-05	4.53782	0.173174	NA	NA	NA	NA	NA	NA	NA	NA	NA	NA	NA	NA	NA	NA	NA	NA	NA	NA	NA	NA	2.89855e-05	NA	NA	NA
ENSG00000147596	PRDM14	2.89855e-05	4.53782	0.0437078	NA	NA	NA	NA	NA	NA	NA	NA	NA	NA	NA	NA	NA	NA	NA	NA	NA	NA	NA	NA	2.89855e-05	NA	NA	NA
ENSG00000141956	PRDM15	0.878037	0.0564873	0.0653887	0.683979	0.809415	0.763596	0.878037	0.498722	0.496462	0.682	0.418829	0.802162	0.577534	0.473949	0.57	0.197195	0.102368	0.643146	0.650534	0.541182	0.227526	0.118457	0.487976	0.449464	0.461474	0.671994	0.554625
ENSG00000142611	PRDM16	0.961909	0.016866	0.447648	0.389304	NA	NA	0.166074	0.535353	0.688606	0.508586	0.277583	0.0929082	0.181624	NA	0.092485	NA	0.000422323	0.481596	0.0206907	0.961909	0.851523	0.90584	2.9985e-05	0.76458	0.00207519	0.716556	0.80542
ENSG00000116731	PRDM2	0.953302	0.0207696	0.200228	0.555386	0.8738	0.403565	0.1975	0.578075	0.452729	0.30191	0.678859	0.51986	0.839008	0.953302	0.646467	0.24149	0.384676	0.046459	0.900345	0.8275	0.276124	0.237458	0.798291	0.860246	0.344226	0.307402	0.137553
ENSG00000110851	PRDM4	0.925908	0.033432	0.150222	0.109879	0.785169	0.619432	0.345184	0.325504	0.275532	0.339985	0.678574	0.733281	0.790962	0.925908	0.566856	0.619461	0.0811312	0.552629	0.488744	0.792182	0.66721	0.457141	0.357901	0.831536	0.729398	0.368218	0.118483
ENSG00000138738	PRDM5	0.957892	0.0186833	0.30483	0.648321	0.521338	0.884132	0.942623	0.404075	0.601169	0.683218	0.0427628	0.519658	0.756376	NA	0.358847	0.957892	0.0671342	0.000972644	0.0430612	0.132061	0.395249	0.934266	0.885127	0.657507	0.255038	0.0322961	0.461562
ENSG00000061455	PRDM6	0.909288	0.0412986	0.213224	0.581846	NA	NA	NA	0.267008	2.9985e-05	0.152932	0.835751	0.425319	0.00911278	NA	2.99401e-05	NA	0.234706	0.0260334	NA	0.909288	0.053454	0.847216	0.495847	0.746826	0.102707	0.437976	0.839505
ENSG00000126856	PRDM7	2.89855e-05	4.53782	0.0203052	NA	NA	NA	NA	NA	NA	NA	NA	NA	NA	NA	NA	NA	NA	NA	NA	NA	NA	NA	NA	2.89855e-05	NA	NA	NA
ENSG00000152784	PRDM8	0.976938	0.0101328	0.317708	0.352118	0.976938	0.34235	0.0782822	0.365654	0.0384708	0.004	0.128438	0.816952	0.899564	NA	0.820988	0.840729	0.357979	0.252401	0.942732	0.628288	3.01659e-05	0.761225	0.627421	0.93358	0.914045	0.0209517	0.0671471
ENSG00000164256	PRDM9	2.89855e-05	4.53782	0.0799548	NA	NA	NA	NA	NA	NA	NA	NA	NA	NA	NA	NA	NA	NA	NA	NA	NA	NA	NA	NA	2.89855e-05	NA	NA	NA
ENSG00000132356	PRKAA1	0.956727	0.0192118	0.384976	0.0265204	0.775277	0.51642	0.95066	0.0537895	0.573868	0.694241	0.264024	0.74014	0.104	0.0142654	0.325015	0.823708	0.494917	0.880745	0.371146	0.956727	0.620513	0.855537	0.12054	0.65787	0.43012	0.540574	0.745766
ENSG00000162409	PRKAA2	0.97292	0.0119229	1.28486	0.822814	0.929723	NA	0.184954	0.844632	0.0334633	0.0117293	0.0983333	0.00211509	0.816872	0.951295	0.661407	0.00120444	0.176727	0.815653	0.398195	0.587485	0.185309	0.97292	0.372189	0.913884	0.298872	0.448384	0.746637
ENSG00000111725	PRKAB1	0.927061	0.0328919	0.21317	0.489531	0.204738	0.287192	0.834417	0.368526	0.166252	0.395023	0.655601	0.927061	0.23812	0.463918	0.156362	0.823629	0.689216	0.887903	0.118446	0.575697	0.749276	0.906505	0.00101949	0.405116	0.479353	0.859381	0.805556
ENSG00000131791	PRKAB2	0.993722	0.00273492	0.271318	0.806172	0.671246	0.993722	0.710583	0.869278	0.0878411	0.395835	0.395781	0.166843	0.253308	0.0100474	0.806781	0.00215531	0.465686	0.802553	0.0668289	0.927985	0.764555	0.591936	0.0904498	0.961638	0.954241	0.154486	0.385511
ENSG00000181929	PRKAG1	0.913404	0.039337	0.197432	0.245477	0.0544154	0.222382	0.722945	0.500887	0.448786	0.260451	0.830135	0.0208398	0.750722	0.408547	0.828623	0.0192076	0.817451	0.913404	0.419042	0.420848	0.606621	0.402073	0.567826	0.829333	0.878045	0.862976	0.734309
ENSG00000106617	PRKAG2	0.956415	0.0193534	0.266339	0.0754009	0.956415	0.778912	0.130905	0.330782	0.223718	0.0657444	0.449715	6.22084e-05	0.282331	0.021643	0.642305	0.925341	0.765128	0.908891	0.819717	0.918621	0.151297	0.812345	0.104693	0.896942	0.824602	0.691949	0.670631
ENSG00000115592	PRKAG3	3.16957e-05	4.499	0.0380388	NA	NA	NA	NA	NA	NA	NA	NA	NA	NA	NA	NA	3.16957e-05	NA	NA	NA	NA	NA	NA	NA	NA	NA	NA	NA
ENSG00000154229	PRKCA	0.988406	0.00506472	0.744888	0.89357	0.00424615	0.851309	0.00895706	0.946256	0.0252474	0.391985	0.756907	0.906594	0.519083	0.238657	0.643189	0.683471	0.000422323	0.155775	0.622009	0.392364	0.166124	0.906505	0.411559	0.988406	0.93191	0.117613	0.710511
ENSG00000166501	PRKCB	0.978556	0.00941421	0.615178	0.477958	0.900108	3.15457e-05	0.00202454	0.849053	0.0186207	0.448752	0.241426	0.874914	0.0554737	0.613112	0.0172904	NA	0.728371	0.978556	NA	0.954833	0.171388	0.186369	0.278426	0.121217	0.896195	0.705076	0.669399
ENSG00000163932	PRKCD	0.985769	0.00622501	0.292461	0.187897	0.0132615	0.00044164	0.916166	0.460226	0.757676	0.683564	0.817147	0.686065	0.142647	0.953207	0.0337725	0.985769	0.742247	0.897599	0.455667	0.947818	0.165415	0.182466	0.053958	0.695783	0.0449173	0.939637	0.483303
ENSG00000253729	PRKDC	0.902322	0.0446383	0.393734	0.337958	0.354431	0.430268	0.824294	0.509985	0.614153	0.259429	0.532958	0.35804	0.799654	0.902322	0.626737	0.195784	0.589487	0.409043	0.514066	0.544242	0.808537	0.343949	0.586477	0.482667	0.826526	0.339426	0.421727
ENSG00000126457	PRMT1	0.84928	0.0709489	0.241027	0.759017	0.290462	0.785174	0.489954	0.701639	0.614228	0.618075	0.0848949	0.0683515	0.693594	0.831659	0.544551	0.0465293	0.83279	0.300319	0.83887	0.169864	0.482986	0.811467	0.84928	0.67671	0.706391	0.172931	0.44467
ENSG00000160310	PRMT2	0.976101	0.0105051	0.250895	0.361286	0.843323	0.0741009	0.0964264	0.343489	0.117271	0.132602	0.665556	0.479891	0.707789	0.959447	0.401257	0.976101	0.00944193	0.134787	0.885432	0.795379	0.405294	0.612769	0.832174	0.971275	0.824165	0.262583	0.310405
ENSG00000185238	PRMT3	0.966735	0.0146926	0.223306	0.343147	0.1152	0.966735	0.311994	0.252947	0.795142	0.542496	0.515435	0.126081	0.880887	0.597251	0.908757	0.115468	0.242353	0.65231	0.403061	0.780379	0.87546	0.507141	0.545397	0.893	0.0129323	0.634079	0.416366
ENSG00000100462	PRMT5	0.903549	0.0440484	0.243978	0.69944	0.356323	0.382177	0.882684	0.482105	0.732594	0.278466	0.156021	0.238756	0.903549	0.819558	0.895913	0.0485578	0.409397	0.196869	0.368462	0.765227	0.760468	0.51174	0.487016	0.720855	0.521263	0.46423	0.506426
ENSG00000198890	PRMT6	0.996228	0.00164116	0.248505	0.800908	0.0143385	0.946467	0.222285	0.741534	0.408501	0.543534	0.379354	0.928802	0.786391	0.209305	0.916557	0.996228	0.691614	0.584559	0.00924647	0.0512727	0.180618	0.715371	0.146447	0.503478	0.525519	0.58858	0.580751
ENSG00000132600	PRMT7	0.932769	0.0302257	0.280249	0.579607	0.400323	0.791325	0.0588957	0.233684	0.587361	0.905714	0.689159	0.418709	0.873143	0.38357	0.932769	0.253122	0.123997	0.316368	0.682057	0.12903	0.236244	0.592753	0.592864	0.693565	0.67612	0.528656	0.784039
ENSG00000111218	PRMT8	0.043609	1.36042	0.182774	NA	NA	NA	3.06748e-05	NA	NA	NA	NA	NA	0.043609	NA	0.0143713	NA	NA	NA	NA	NA	NA	NA	NA	0.00278261	NA	NA	NA
ENSG00000164169	PRMT9	0.895113	0.0481222	0.127489	0.343646	0.228	0.877114	0.886994	0.452271	0.84904	0.895113	0.360616	0.543779	0.725955	0.429447	0.800299	0.750951	0.622685	0.0552128	0.52124	0.121591	0.549487	0.759985	0.744333	0.0427536	0.0102406	0.429577	0.703814
ENSG00000105618	PRPF31	0.796183	0.0989873	0.149321	0.671029	0.465554	0.603502	0.471058	0.614707	0.412159	0.466256	0.69494	0.385474	0.538195	0.10267	0.796183	0.597005	0.770799	0.702173	0.790063	0.447515	0.171629	0.507519	0.487721	0.680986	0.425955	0.42003	0.632583
ENSG00000156858	PRR14	0.954501	0.0202237	0.155406	0.789138	0.757215	0.0233438	0.627699	0.775414	0.280435	0.451429	0.389354	0.901058	0.359008	0.472575	0.271153	0.954501	0.786787	0.577416	0.333925	0.498985	0.206606	0.543707	0.13	0.941478	0.515023	0.218731	0.699429
ENSG00000164985	PSIP1	0.948531	0.0229486	0.437262	0.457186	0.866108	0.682397	0.00417178	0.66982	0.226507	0.435729	0.0796096	0.641446	0.846271	0.948531	0.702201	0.883962	0.0770136	0.0286322	0.94416	0.0612424	0.652413	0.942935	0.771274	0.33242	0.590887	0.100801	0.587492
ENSG00000171813	PWWP2B	0.963823	0.0160027	0.235717	0.784312	0.0122615	0.210442	0.465015	0.688301	0.300225	0.517383	0.897177	0.667838	0.755038	0.963823	0.490734	0.207021	0.950468	0.91728	0.00202512	0.211727	0.577391	0.471392	0.115637	0.290768	0.303774	0.864834	0.741396
ENSG00000171016	PYGO1	0.955204	0.0199038	0.944487	0.786762	0.567708	NA	0.23635	0.870917	0.194783	0.327579	0.171246	0.735101	0.859113	NA	0.662425	0.00266244	0.481584	0.0197872	0.88821	0.0484394	0.146637	0.955204	0.879115	0.635478	0.0623459	0.0265106	0.575781
ENSG00000163348	PYGO2	0.895038	0.0481586	0.116944	0.895038	0.0482154	0.460016	0.280046	0.865098	0.388756	0.305805	0.503829	0.870762	0.746105	0.433476	0.813174	0.789525	0.824419	0.409255	0.734443	0.0330303	0.199336	0.533419	0.26027	0.793971	0.124737	0.704894	0.572477
ENSG00000051180	RAD51	0.945495	0.0243405	0.280872	0.561573	0.680031	0.0820505	NA	0.588556	0.0570015	0.0255489	0.945495	NA	0.479368	NA	0.355389	0.354485	0.885641	0.711915	NA	NA	0.520664	0.0173525	0.22018	0.00208696	0.90982	0.837734	0.0521622
ENSG00000197275	RAD54B	0.932844	0.0301909	0.113038	0.932844	0.385492	NA	0.460782	0.536105	0.904843	0.827113	0.748709	NA	0.770376	NA	0.82482	NA	0.00135747	0.152447	NA	0.052	0.259472	0.324191	0.223268	0.0717536	0.835278	0.822659	0.100646
ENSG00000085999	RAD54L	0.942868	0.0255492	0.261059	0.879017	0.681585	0.251861	0.0233589	0.843699	0.313163	0.0299248	0.942868	NA	0.535835	NA	0.340958	NA	0.280302	0.877629	NA	0.856379	0.277662	0.132784	0.575772	0.00211594	0.0283459	0.928882	0.0386336
ENSG00000164080	RAD54L2	0.870252	0.0603548	0.191907	0.730303	0.568769	0.870252	0.492009	0.591489	0.498936	0.524992	0.755706	0.696314	0.229398	0.0681201	0.426602	0.644025	0.143017	0.625608	0.341115	0.621303	0.644917	0.409092	0.296297	0.582565	0.732271	0.383807	0.829129
ENSG00000166349	RAG1	0.750106	0.124877	0.656618	0.320893	0.00304615	NA	NA	0.238135	0.432564	NA	0.652748	NA	0.187203	NA	0.404566	NA	NA	0.750106	NA	NA	NA	NA	0.14024	0.178899	0.000601504	0.737477	NA
ENSG00000175097	RAG2	0.00228986	2.64019	0.0204849	NA	NA	NA	NA	NA	NA	NA	NA	NA	NA	NA	NA	NA	NA	NA	NA	NA	NA	NA	NA	0.00228986	3.00752e-05	NA	NA
ENSG00000108557	RAI1	0.988249	0.00513352	0.27853	0.912466	0.560938	0.988249	0.377776	0.795023	0.496087	0.44382	0.29	0.291586	0.762586	0.946003	0.476272	0.942932	0.558748	0.315532	0.646892	0.0316818	0.0486878	0.485325	0.375337	0.927029	0.134782	0.0363142	0.253634
ENSG00000139687	RB1	0.934159	0.029579	0.475854	0.0349017	0.117938	0.360552	0.598865	0.234406	0.728501	0.309353	0.787192	0.303048	0.272752	0.860379	0.0891018	0.153201	0.191991	0.879954	0.863501	0.871439	0.739563	0.919501	0.763853	0.934159	0.435729	0.661073	0.217267
ENSG00000162521	RBBP4	0.805779	0.093784	0.22555	0.805779	0.247015	0.640016	0.424463	0.695113	0.650975	0.57991	0.358423	0.581524	0.70418	0.68793	0.641482	0.606513	0.729819	0.222736	0.185338	0.35003	0.620121	0.738018	0.237346	0.215159	0.716496	0.364547	0.7303
ENSG00000117222	RBBP5	0.87218	0.0593937	0.10659	0.569107	0.106108	0.204211	0.30842	0.72612	0.823178	0.87218	0.761411	0.609798	0.574286	0.186809	0.774431	0.237956	0.709698	0.698024	0.241429	0.22453	0.760106	0.206399	0.572909	0.840507	0.700271	0.563912	0.548048
ENSG00000100387	RBX1	0.943108	0.0254384	0.205838	0.447897	0.226677	0.525047	0.06	0.580707	0.727706	0.390241	0.837447	0.0254588	0.389774	0.411643	0.365269	0.112948	0.624253	0.927492	0.943108	0.555394	0.704495	0.423964	0.434843	0.853246	0.613068	0.83565	0.606982
ENSG00000180198	RCC1	0.978221	0.00956308	0.328302	0.566006	0.542815	0.297019	0.978221	0.309248	0.66931	0.243504	0.729384	0.959782	0.162947	0.0596524	0.321647	0.684596	0.91908	0.228359	0.155495	0.977727	0.708567	0.485461	0.521094	0.0171304	0.745985	0.725619	0.0890541
ENSG00000089902	RCOR1	0.955767	0.019648	0.487411	0.434145	0.900092	0.0758044	0.955767	0.525113	0.514828	0.085203	0.340691	0.814852	0.155789	0.500348	0.0814222	0.443376	0.856048	0.72114	0.857849	0.93147	0.711916	0.0407867	0.545502	0.355043	0.895729	0.705423	0.0136937
ENSG00000117625	RCOR3	0.877474	0.0567659	0.176571	0.768124	0.818369	0.669905	0.699402	0.493474	0.67913	0.877474	0.430571	0.421991	0.774962	0.603491	0.784805	0.0274485	0.43092	0.287584	0.397111	0.541061	0.254932	0.520666	0.6494	0.232681	0.102451	0.81358	0.501171
ENSG00000084093	REST	0.995712	0.00186621	0.135435	0.455643	0.474585	0.518644	0.984233	0.653609	0.486477	0.391985	0.761757	0.300062	0.543158	0.214423	0.684281	0.735864	0.213318	0.450988	0.237457	0.995712	0.261614	0.561241	0.521439	0.303986	0.351474	0.571193	0.44979
ENSG00000204227	RING1	0.867813	0.0615739	0.155573	0.829107	0.596585	0.764006	0.33273	0.813008	0.67904	0.817895	0.189805	0.685459	0.482256	0.225877	0.611093	0.867813	0.848341	0.25655	0.492653	0.0122424	0.116652	0.865552	0.751874	0.559754	0.0338797	0.259849	0.632973
ENSG00000178966	RMI1	0.946647	0.0238122	0.257067	0.858396	0.0229231	0.383028	0.192929	0.750617	0.824168	0.345383	0.862252	0.648087	0.584827	0.18207	0.788772	0.497147	0.943273	0.891809	0.0511931	0.0898182	0.432006	0.61354	0.219715	0.0689855	0.41594	0.946647	0.69006
ENSG00000163961	RNF168	0.959636	0.0178933	0.470414	0.148775	0.859292	0.520694	0.840752	0.386211	0.755097	0.680812	0.644745	0.361509	0.185188	0.286904	0.157126	0.630808	0.396124	0.516702	0.870863	0.959636	0.824646	0.0389864	0.794678	0.0244348	0.880617	0.609124	0.0797748
ENSG00000121481	RNF2	0.891098	0.0500747	0.123627	0.0652799	0.343892	0.224748	0.500307	0.0589323	0.778276	0.891098	0.654595	0.645039	0.793338	0.889573	0.643099	0.786577	0.657104	0.622006	0.24416	0.628803	0.48644	0.706959	0.748756	0.229594	0.657038	0.313474	0.15521
ENSG00000155827	RNF20	0.901343	0.04511	0.138889	0.63823	0.344692	0.359385	0.152255	0.665564	0.40063	0.304962	0.653664	0.144246	0.899789	0.901343	0.856722	0.0771949	0.409849	0.796991	0.249356	0.813439	0.707707	0.601256	0.661859	0.392217	0.822256	0.462764	0.332042
ENSG00000103549	RNF40	0.886973	0.0520896	0.161283	0.560877	0.185415	0.0737855	0.571825	0.496977	0.825862	0.617128	0.377898	0.720202	0.718586	0.804234	0.58732	0.886973	0.668115	0.375562	0.496327	0.604939	0.671312	0.426884	0.543673	0.243348	0.238556	0.476239	0.616817
ENSG00000112130	RNF8	0.896406	0.0474952	0.110245	0.816006	0.202985	0.872571	0.0771319	0.824556	0.706417	0.311098	0.424444	0.105552	0.640165	0.70594	0.537141	0.460222	0.836244	0.4331	0.854458	0.384394	0.436953	0.337549	0.790975	0.0796667	0.896406	0.566511	0.185676
ENSG00000162302	RPS6KA4	0.996261	0.00162693	0.446115	0.333116	0.589785	0.144243	0.0122853	0.698797	0.424243	0.136947	0.842387	0.476096	0.218511	0.607678	0.109251	0.642995	0.477195	0.929362	0.663658	0.950636	0.62264	0.0566263	0.243688	0.996261	0.856632	0.697221	0.462868
ENSG00000100784	RPS6KA5	0.917348	0.037466	0.414248	0.83357	NA	0.721341	0.0125153	0.368887	0.0282459	0.004	0.151051	0.728103	0.916256	NA	0.851063	0.168225	0.0957919	0.621444	NA	0.511318	0.547466	0.406293	0.0310045	0.917348	0.810842	0.37503	0.268814
ENSG00000132275	RRP8	0.880106	0.055465	0.0895606	0.553071	0.830108	0.460205	0.812699	0.602827	0.0285457	0.301789	0.657673	0.25521	0.489865	0.0849289	0.756587	0.721823	0.685098	0.827052	0.619749	0.880106	0.124208	0.595477	0.45922	0.749725	0.512436	0.240211	0.650811
ENSG00000048649	RSF1	0.897962	0.046742	0.195659	0.180651	0.0641231	0.734038	0.287561	0.34985	0.413268	0.529985	0.500015	0.610451	0.732541	0.897962	0.523428	0.626228	0.199879	0.214088	0.857284	0.509303	0.767059	0.759002	0.84003	0.646145	0.470526	0.269758	0.539219
ENSG00000175792	RUVBL1	0.854148	0.068467	0.330337	0.350166	0.244662	0.517413	0.808773	0.319308	0.786972	0.387624	0.715225	0.0468118	0.552	0.450821	0.555165	0.75683	0.38362	0.843359	0.69887	0.335091	0.854148	0.649561	0.777706	0.131681	0.744647	0.358535	0.485135
ENSG00000183207	RUVBL2	0.866727	0.0621177	0.187079	0.837731	0.5918	0.629117	0.352469	0.691789	0.705262	0.317023	0.797913	0.162208	0.519835	0.158389	0.745584	0.116973	0.866727	0.826839	0.417692	0.33503	0.603891	0.657519	0.456207	0.00388406	0.658872	0.785514	0.746021
ENSG00000163602	RYBP	0.962631	0.0165403	0.205643	0.371543	0.884108	0.0197161	0.400445	0.501624	0.315637	0.760737	0.379505	0.892162	0.0850526	0.419273	0.0440868	0.962631	0.619593	0.218723	0.942763	0.818682	0.288115	0.563116	0.805367	0.544797	0.873594	0.113746	0.601096
ENSG00000160633	SAFB	0.818369	0.0870507	0.058102	0.70407	0.818369	0.178375	0.402561	0.695564	0.562834	0.761744	0.350826	0.475443	0.502466	0.560411	0.423278	0.207353	0.506848	0.552781	0.707786	0.594818	0.41095	0.291331	0.694423	0.709319	0.744211	0.416737	0.614474
ENSG00000136715	SAP130	0.803228	0.0951613	0.127837	0.717685	0.591769	0.237886	0.517592	0.79618	0.426642	0.664632	0.418634	0.643888	0.771173	0.669652	0.754117	0.575261	0.803228	0.618708	0.686578	0.0939091	0.63092	0.291392	0.408306	0.0147536	0.679789	0.564411	0.421276
ENSG00000150459	SAP18	0.839605	0.0759251	0.255306	0.408336	0.281492	0.511341	0.0228528	0.567594	0.310915	0.302	0.774249	0.0646345	0.694135	0.279084	0.830554	0.0990808	0.424736	0.839605	0.802292	0.622424	0.725973	0.758487	0.665547	0.563971	0.805008	0.826405	0.777402
ENSG00000205307	SAP25	0.985055	0.00653931	0.0273868	0.646626	0.930138	0.00264984	0.639172	0.851368	0.860675	0.930767	0.297568	0.904246	0.0942707	0.456698	0.0377695	0.985055	0.0651735	0.093617	0.822245	0.112394	0.19463	0.870318	0.846387	0.085	0.081594	0.807659	0.648063
ENSG00000164105	SAP30	0.948807	0.0228222	0.19947	0.206914	0.809369	0.0301893	0.350077	0.612827	0.0553373	0.0922406	0.152508	0.0983515	0.692451	0.918373	0.486168	0.859937	0.0782956	0.663085	0.948807	0.935803	0.730407	0.91236	0.63045	0.107493	0.810226	0.624456	0.661592
ENSG00000164576	SAP30L	0.945061	0.0245403	0.176846	0.422315	0.850123	0.658438	0.370031	0.494045	0.051919	0.400496	0.0744294	0.492488	0.742917	0.689036	0.695943	0.379525	0.242353	0.18035	0.87449	0.945061	0.485189	0.849334	0.600105	0.626725	0.850677	0.0531873	0.437973
ENSG00000182568	SATB1	0.998	0.000869459	0.41368	0.871634	0.878508	0.280978	0.166396	0.846241	0.0326837	0.541188	0.919144	0.226967	0.567564	0.557536	0.522695	0.0193027	0.343786	0.914757	0.0184929	0.139303	0.475475	0.772678	0.267811	0.998	0.191278	0.859426	0.77461
ENSG00000119042	SATB2	0.976152	0.0104828	0.359119	0.28174	0.0127077	NA	0.0501994	0.283729	2.9985e-05	0.905549	0.811892	0.971617	0.730632	0.111122	0.921422	0.522742	0.167572	0.709848	0.0897488	0.976152	0.354238	0.565779	0.86952	0.514928	0.637414	0.627387	0.0583483
ENSG00000010803	SCMH1	0.997681	0.00100813	0.404259	0.725567	0.684492	0.997681	0.931457	0.609143	0.032054	0.0570075	0.287252	0.0859565	0.831429	0.852765	0.767051	0.33317	0.764329	0.265015	0.100706	0.405409	0.0449472	0.958759	0.535232	0.458145	0.686421	0.121798	0.82461
ENSG00000146285	SCML4	0.854955	0.0680569	0.116817	0.621936	NA	6.30915e-05	NA	NA	0.268561	NA	0.301156	NA	0.0312481	0.0275829	0.0412275	NA	NA	NA	0.280785	0.0229091	0.477014	0.715234	0.107286	0.0371594	0.538932	0.854955	0.372613
ENSG00000079387	SENP1	0.923712	0.0344636	0.131543	0.245477	0.832369	0.426483	0.923712	0.242391	0.581094	0.515023	0.620601	0.888289	0.758887	0.805039	0.646228	0.747163	0.408552	0.589088	0.591476	0.257864	0.538974	0.269743	0.657886	0.00424638	0.732602	0.193353	0.230526
ENSG00000161956	SENP3	0.863964	0.0635044	0.154139	0.640514	0.603692	0.670868	0.147393	0.684677	0.226927	0.292842	0.503243	0.491711	0.383684	0.817062	0.163114	0.448193	0.697738	0.748906	0.50967	0.506636	0.647873	0.576808	0.240675	0.49958	0.76218	0.622991	0.863964
ENSG00000119335	SET	0.961725	0.0169493	0.2435	0.438654	0.510215	0.652808	0.299218	0.567474	0.382054	0.388075	0.556907	0.333748	0.608466	0.774281	0.434955	0.277338	0.592428	0.420228	0.171303	0.844167	0.727285	0.311891	0.474918	0.961725	0.802932	0.567024	0.385646
ENSG00000099381	SETD1A	0.894984	0.0481846	0.0868485	0.592663	0.540738	0.894984	0.799663	0.562662	0.372054	0.522722	0.472372	0.864059	0.76785	0.442433	0.828922	0.334548	0.616833	0.452842	0.46617	0.24253	0.456908	0.472829	0.598216	0.0727101	0.277519	0.134532	0.796772
ENSG00000139718	SETD1B	0.943236	0.0253795	0.161523	0.532874	0.83	0.495284	0.943236	0.556496	0.0242579	0.00598496	0.0905856	0.912302	0.782602	0.504139	0.829162	0.897908	0.831101	0.347264	0.437912	0.780379	0.159985	0.768109	0.415982	0.808681	0.336406	0.00373112	0.502387
ENSG00000181555	SETD2	0.836423	0.077574	0.170951	0.48174	0.786508	0.482508	0.755077	0.589383	0.272849	0.610256	0.673829	0.836423	0.514211	0.485608	0.481497	0.219334	0.647888	0.405532	0.477331	0.747682	0.661207	0.314251	0.653208	0.56758	0.269128	0.318822	0.561982
ENSG00000183576	SETD3	0.941094	0.0263669	0.210605	0.324402	0.8724	0.602571	0.296012	0.612241	0.12093	0.174271	0.657492	0.0326283	0.410962	0.512796	0.335808	0.0044374	0.52991	0.941094	0.655918	0.888182	0.693439	0.743797	0.796267	0.176812	0.469338	0.84361	0.898634
ENSG00000185917	SETD4	0.917353	0.0374633	0.169859	0.86056	0.683338	0.913785	0.424202	0.71606	0.542129	0.766526	0.651306	0.833733	0.736376	0.474976	0.784716	0.917353	0.345882	0.668222	0.447425	0.251182	0.0393665	0.206566	0.314408	0.14358	0.145338	0.390091	0.178078
ENSG00000168137	SETD5	0.919087	0.0366434	0.216949	0.653994	0.478077	0.691341	0.590736	0.615248	0.504468	0.692346	0.331787	0.737076	0.209233	0.411216	0.142365	0.813281	0.579819	0.41038	0.508352	0.460652	0.55905	0.41118	0.799925	0.919087	0.264827	0.347553	0.41961
ENSG00000103037	SETD6	0.995426	0.00199108	0.208983	0.797216	0.242262	0.995426	0.56816	0.465985	0.906402	0.799519	0.671742	0.382862	0.801774	0.344882	0.895749	0.17588	0.802971	0.818571	0.00307692	0.222212	0.279155	0.156097	0.212939	0.679391	0.0956391	0.679245	0.492297
ENSG00000145391	SETD7	0.999653	0.000150728	0.223798	0.0313162	0.615985	0.999653	0.835368	0.174316	0.287541	0.411278	0.433559	0.100949	0.419338	0.0630332	0.70238	0.00450079	0.245671	0.845289	0.791083	0.946364	0.381976	0.696611	0.716882	0.951435	0.909519	0.258066	0.427658
ENSG00000183955	SETD8	0.954928	0.0200296	0.185194	0.775734	0.929908	0.489464	0.808405	0.759985	0.628546	0.0290977	0.127177	0.651913	0.613624	0.71951	0.514416	0.737639	0.77175	0.902994	0.332198	0.901576	0.00820513	0.0619516	0.441739	0.954928	0.0981955	0.205982	0.0605856
ENSG00000155542	SETD9	0.938318	0.0276499	0.215671	0.143828	0.594323	0.831041	0.604939	0.127053	0.273058	0.783368	0.881547	0.0316796	0.32809	0.0247077	0.759117	0.32588	0.849985	0.908252	0.107253	0.938318	0.623937	0.845356	0.42039	0.004	0.53582	0.90065	0.65033
ENSG00000143379	SETDB1	0.922084	0.0352295	0.14835	0.538321	0.669723	0.219085	0.906549	0.441263	0.581289	0.798872	0.316712	0.922084	0.554211	0.640695	0.443862	0.500269	0.391161	0.230486	0.268462	0.891515	0.657119	0.620045	0.518036	0.217812	0.274511	0.312915	0.580751
ENSG00000136169	SETDB2	0.978922	0.00925176	0.109089	0.784902	0.0989077	0.799164	0.879831	0.653699	0.5306	0.883414	0.412117	0.224712	0.548647	0.537077	0.492111	0.978922	0.286576	0.0582219	0.1081	0.785303	0.649623	0.613086	0.343793	0.209638	0.114226	0.593369	0.823709
ENSG00000170364	SETMAR	0.999637	0.00015758	0.241786	0.07823	0.504692	0.999637	0.867745	0.0528722	0.726027	0.408767	0.0412913	0.512053	0.885383	0.797235	0.887126	0.729826	0.490302	0.0352736	0.763375	0.634576	0.070181	0.69711	0.865412	0.813623	0.369774	0.000271903	0.46027
ENSG00000115524	SF3B1	0.955232	0.0198912	0.133746	0.278079	0.5172	0.478612	0.93615	0.267805	0.558606	0.75185	0.468393	0.743484	0.552211	0.57763	0.469311	0.68916	0.320965	0.159134	0.106531	0.686924	0.566305	0.721271	0.39027	0.955232	0.54985	0.128701	0.581081
ENSG00000189091	SF3B3	0.885435	0.0528434	0.188533	0.485734	0.540738	0.691498	0.820322	0.295323	0.875502	0.427113	0.371246	0.330684	0.760872	0.651785	0.744207	0.393439	0.468175	0.112492	0.513375	0.602985	0.769608	0.043298	0.755442	0.885435	0.629805	0.43577	0.0604354
ENSG00000163935	SFMBT1	0.986869	0.00574036	0.185612	0.848563	0.904031	0.640931	0.876687	0.667594	0.48985	0.517203	0.874099	0.171633	0.374316	0.0978989	0.620808	0.0300792	0.809246	0.986869	0.0228885	0.148636	0.506591	0.31938	0.158051	0.00388406	0.542632	0.943716	0.837072
ENSG00000198879	SFMBT2	0.974834	0.0110693	0.53192	0.5982	0.439308	0.792208	0.176442	0.0850226	0.905937	0.545925	0.437943	0.315023	0.56603	0.974834	0.203922	0.71206	0.0923982	0.0140122	0.966499	0.0438485	0.0280845	0.959697	0.828051	0.957391	0.648376	0.327704	0.406862
ENSG00000116560	SFPQ	0.843218	0.0740601	0.0722739	0.278669	0.689492	0.684132	0.645307	0.248361	0.802609	0.843218	0.238844	0.734339	0.765504	0.724455	0.708578	0.789525	0.109925	0.0351976	0.237896	0.600045	0.477647	0.17174	0.507106	0.806652	0.647233	0.375091	0.609865
ENSG00000146414	SHPRH	0.919542	0.0364285	0.156371	0.184947	0.717169	NA	0.858773	0.146782	0.794138	0.567248	0.276351	0.500575	0.869113	0.919542	0.791063	0.501775	0.0855656	0.0144377	0.431083	0.831652	0.880754	0.329864	0.482969	0.637449	0.0870376	0.106782	0.261697
ENSG00000169375	SIN3A	0.910429	0.0407537	0.0943157	0.294297	0.732877	0.47377	0.910429	0.234256	0.416417	0.384331	0.266682	0.85423	0.647955	0.781943	0.494281	0.742948	0.573439	0.31465	0.792936	0.817212	0.590694	0.206399	0.675952	0.385116	0.230842	0.15068	0.564775
ENSG00000127511	SIN3B	0.938399	0.0276123	0.135421	0.532088	0.801708	0.757918	0.415721	0.254977	0.766942	0.775459	0.0868018	0.851975	0.489248	0.913807	0.209341	0.938399	0.2554	0.118359	0.899184	0.547182	0.140845	0.780514	0.861454	0.244449	0.325218	0.0140785	0.324444
ENSG00000096717	SIRT1	0.889242	0.0509798	0.15917	0.0910893	0.0447385	0.882808	0.74411	0.302842	0.360435	0.641534	0.0968018	0.850016	0.769594	0.557172	0.794356	0.337528	0.251629	0.186246	0.599215	0.889242	0.802413	0.743449	0.726627	0.153957	0.833654	0.223625	0.694354
ENSG00000068903	SIRT2	0.879819	0.0556067	0.276398	0.538472	0.489723	0.147098	0.0110736	0.707368	0.647676	0.596526	0.870571	0.134059	0.526331	0.282749	0.663713	0.00372425	0.071825	0.565471	0.869733	0.824197	0.879819	0.53708	0.634138	0.599116	0.81397	0.839456	0.851351
ENSG00000142082	SIRT3	0.924872	0.0339183	0.117108	0.848654	0.4556	0.745189	0.093911	0.557188	0.826297	0.924872	0.818228	0.0594868	0.40582	0.0212638	0.874042	0.357924	0.520724	0.54266	0.340173	0.0718636	0.265988	0.824418	0.525922	0.216681	0.486195	0.872991	0.872958
ENSG00000089163	SIRT4	0.979397	0.00904137	0.114073	0.952769	0.0300462	0.947792	0.197209	0.908917	0.241544	0.69794	0.775	0.0501555	0.37388	0.0229384	0.87738	0.0362282	0.979397	0.609134	0.393171	0.892727	0.734706	0.598956	0.179115	0.0153623	0.653053	0.355619	0.830901
ENSG00000124523	SIRT5	0.915801	0.0381991	0.150594	0.518124	0.690246	0.459464	0.162577	0.519669	0.725712	0.866767	0.839369	0.00702955	0.106301	0.00582938	0.774611	0.0684311	0.839804	0.55503	0.564867	0.453106	0.704585	0.823419	0.470765	0.752087	0.36806	0.915801	0.824925
ENSG00000077463	SIRT6	0.941449	0.0262031	0.196187	0.829818	0.235677	0.0691798	0.324893	0.798391	0.183328	0.728707	0.639219	0.508787	0.584346	0.358199	0.650644	0.891204	0.682157	0.899347	0.129513	0.103818	0.0946456	0.477231	0.4091	0.941449	0.549398	0.815937	0.613318
ENSG00000187531	SIRT7	0.958771	0.0182849	0.342474	0.826611	0.776446	0.0110252	0.709218	0.794541	0.415472	0.0621955	0.805	0.958771	0.34188	0.160837	0.440359	0.950618	0.875807	0.90845	0.245385	0.627939	0.364434	0.0606657	0.0475712	0.406696	0.681955	0.901224	0.0427628
ENSG00000113558	SKP1	0.945243	0.0244564	0.200476	0.55171	0.153754	0.557129	0.0480061	0.501925	0.45048	0.327579	0.403949	0.052395	0.83794	0.760095	0.819147	0.0791442	0.58644	0.514134	0.945243	0.289985	0.541056	0.648941	0.858591	0.774217	0.517368	0.68565	0.846096
ENSG00000133302	SLF1	0.929173	0.0319035	0.130828	0.486626	0.648985	0.139101	0.00970859	0.501624	0.906957	0.929173	0.56503	0.122317	0.558331	0.786682	0.401183	0.88412	0.385882	0.564681	0.332041	0.198061	0.854827	0.729365	0.817286	0.0137681	0.736376	0.672145	0.612823
ENSG00000080503	SMARCA2	0.928081	0.0324141	0.567941	0.252436	0.270215	0.594748	0.151074	0.158722	0.819925	0.863459	0.568814	0.452255	0.562977	0.786509	0.398024	0.459572	0.874133	0.023921	0.755573	0.432682	0.864661	0.100257	0.928081	0.492884	0.289293	0.694653	0.717147
ENSG00000127616	SMARCA4	0.892385	0.0494475	0.229322	0.85593	0.430231	0.744448	0.109847	0.698932	0.768456	0.271368	0.772327	0.622006	0.602301	0.892385	0.355943	0.473233	0.862836	0.811748	0.54383	0.381727	0.353831	0.0336914	0.483838	0.117304	0.332992	0.834562	0.19524
ENSG00000153147	SMARCA5	0.915234	0.0384676	0.163367	0.421452	0.0198462	0.852114	0.521196	0.593654	0.336102	0.311714	0.57006	0.413375	0.545398	0.905118	0.244192	0.59252	0.404615	0.460912	0.322025	0.389364	0.837134	0.915234	0.583643	0.245406	0.536331	0.537085	0.85533
ENSG00000163104	SMARCAD1	0.997918	0.000905152	0.177795	0.551044	0.407692	0.997918	0.437715	0.409955	0.795517	0.740105	0.55048	0.768507	0.782526	0.461817	0.833802	0.840016	0.437934	0.156565	0.403689	0.0867576	0.526682	0.262587	0.362069	0.635812	0.282015	0.301148	0.298844
ENSG00000138375	SMARCAL1	0.866722	0.0621203	0.119803	0.199002	0.179154	0.296782	0.835414	0.312602	0.753223	0.71412	0.679234	0.499129	0.866722	0.856461	0.81515	0.597005	0.276078	0.209924	0.566954	0.289727	0.628446	0.373828	0.642414	0.638159	0.589534	0.311737	0.420796
ENSG00000099956	SMARCB1	0.850823	0.0701606	0.198616	0.769697	0.221508	0.468391	0.216089	0.532361	0.846747	0.828556	0.654039	0.312379	0.820571	0.585276	0.850823	0.639889	0.796561	0.0955927	0.391538	0.231106	0.643439	0.336929	0.464003	0.162435	0.530286	0.723686	0.5553
ENSG00000173473	SMARCC1	0.933262	0.0299966	0.148955	0.724599	0.933262	0.476656	0.901672	0.332015	0.0632384	0.195414	0.858529	0.906034	0.658496	0.629795	0.60756	0.430618	0.719321	0.556337	0.0767033	0.925273	0.204359	0.0251437	0.265232	0.295435	0.631564	0.639486	0.331021
ENSG00000139613	SMARCC2	0.935371	0.029016	0.111401	0.546929	0.460354	0.727508	0.209632	0.39815	0.577391	0.599459	0.194114	0.840451	0.869278	0.935371	0.737979	0.637306	0.209125	0.144301	0.638383	0.579348	0.491327	0.736641	0.635772	0.691246	0.0483459	0.190498	0.448198
ENSG00000066117	SMARCD1	0.925721	0.0335198	0.163925	0.233949	0.186308	0.313155	0.52046	0.179128	0.71904	0.624346	0.757192	0.887792	0.65591	0.592512	0.613338	0.925721	0.489683	0.592325	0.470958	0.57747	0.342051	0.624523	0.587001	0.55329	0.135008	0.367644	0.687312
ENSG00000108604	SMARCD2	0.963962	0.0159401	0.206536	0.52053	0.260046	0.204211	0.942454	0.474135	0.704273	0.241759	0.350826	0.915505	0.456195	0.38297	0.460973	0.963962	0.414223	0.892918	0.0223705	0.787652	0.381388	0.0173525	0.0574513	0.733449	0.889368	0.880151	0.327012
ENSG00000082014	SMARCD3	0.964599	0.0156532	0.683601	0.774614	0.123015	0.239369	0.0231288	0.648857	0.799925	0.850511	0.348468	0.012535	0.903489	NA	0.682006	0.0359746	0.356229	0.127568	0.894443	0.0559848	0.141403	0.964599	0.793118	0.84058	0.471669	0.636224	0.74976
ENSG00000073584	SMARCE1	0.910348	0.0407923	0.176538	0.107655	0.657908	0.722114	0.903083	0.290376	0.216867	0.215459	0.324715	0.465381	0.731774	0.69316	0.67232	0.46832	0.176425	0.256641	0.750408	0.910348	0.585505	0.633268	0.621094	0.907261	0.76203	0.0151057	0.434084
ENSG00000115593	SMYD1	0.166893	0.777562	0.0952596	NA	NA	NA	NA	0.0581955	0.00233883	0.0162256	NA	0.00205288	NA	NA	NA	3.16957e-05	0.166893	NA	NA	NA	NA	NA	NA	0.115957	NA	NA	NA
ENSG00000143499	SMYD2	0.970618	0.0129515	0.164209	0.521392	0.805246	0.847855	0.41589	0.452857	0.875277	0.777053	0.920946	0.000404355	0.173925	0.0570932	0.327275	0.0141838	0.970618	0.866763	0.122904	0.158955	0.80917	0.677035	0.292954	0.300319	0.194211	0.945332	0.760766
ENSG00000185420	SMYD3	0.926772	0.0330272	0.265504	0.638608	0.0309385	0.732965	0.0305061	0.411429	0.700105	0.695895	0.797327	0.604417	0.226165	0.897172	0.0871856	0.629746	0.384932	0.793495	0.882104	0.220121	0.825475	0.674781	0.466462	0.36813	0.00971429	0.751405	0.926772
ENSG00000186532	SMYD4	0.872003	0.0594819	0.133019	0.086112	0.570292	0.872003	0.842362	0.146932	0.384378	0.864286	0.123679	0.371415	0.65606	0.721232	0.552919	0.0753724	0.804917	0.136064	0.5219	0.413621	0.333997	0.846989	0.854783	0.723159	0.695835	0.342039	0.641697
ENSG00000135632	SMYD5	0.922981	0.0348072	0.162222	0.588835	0.165031	0.922981	0.116825	0.397398	0.858936	0.858797	0.549489	0.305894	0.861444	0.397393	0.921647	0.568843	0.223092	0.107584	0.149388	0.320303	0.284103	0.69646	0.790345	0.403101	0.714556	0.453263	0.686021
ENSG00000067066	SP100	0.998174	0.000793784	0.423359	0.0399697	0.173215	0.0221609	0.995368	0.112662	0.510165	0.828872	0.763754	0.233499	0.048797	0.259668	0.0251497	0.924739	0.544585	0.602994	0.490047	0.936485	0.666757	0.798427	0.477016	0.998174	0.468015	0.704894	0.619264
ENSG00000135899	SP110	0.997449	0.00110918	0.430432	0.0336157	0.659123	0.00022082	0.96184	0.0785865	0.648501	0.828707	0.6853	0.608305	0.0674586	0.55613	0.0230539	0.927639	0.157376	0.23234	0.614317	0.902455	0.498944	0.774508	0.563208	0.997449	0.784767	0.525831	0.354745
ENSG00000079263	SP140	0.936632	0.0284312	0.413354	0.126823	0.706769	3.15457e-05	0.525061	0.550571	0.278546	0.936632	0.468393	NA	0.0111579	0.216951	0.000868263	NA	0.396606	0.855289	NA	0.586485	0.689532	0.692693	0.264783	0.0701014	0.57003	0.915438	0.672432
ENSG00000185404	SP140L	0.998865	0.000493191	0.462682	0.139955	0.151092	0.0451262	0.998865	0.224105	0.613913	0.798541	0.380826	0.827698	0.0256391	0.0242338	0.0360479	0.898796	0.306637	0.197979	0.880675	0.909288	0.411207	0.93941	0.595097	0.973217	0.79582	0.636224	0.224985
ENSG00000065526	SPEN	0.919508	0.0364446	0.163484	0.386808	0.919508	0.644227	0.629601	0.323489	0.84991	0.54818	0.2547	0.751322	0.387925	0.675608	0.219401	0.285483	0.132428	0.131884	0.461491	0.756864	0.833635	0.200605	0.85958	0.896391	0.258	0.359713	0.519039
ENSG00000121067	SPOP	0.977217	0.0100088	0.113713	0.565719	0.819046	0.544558	0.366258	0.678782	0.00011994	0.0233684	0.205781	0.410327	0.534767	0.504771	0.514072	0.487559	0.729367	0.681869	0.85551	0.714333	0.103635	0.906445	0.78997	0.977217	0.765985	0.0900604	0.498468
ENSG00000080603	SRCAP	0.855279	0.0678922	0.119026	0.796989	0.431938	0.445994	0.827623	0.75809	0.423628	0.334165	0.762207	0.472846	0.68212	0.613507	0.641422	0.519493	0.855279	0.72772	0.196829	0.324318	0.26813	0.565643	0.154168	0.633638	0.213383	0.291314	0.754144
ENSG00000136450	SRSF1	0.946174	0.024029	0.0815685	0.725401	0.426338	0.799164	0.797699	0.714887	0.353853	0.531308	0.140045	0.585054	0.517624	0.481311	0.488518	0.822805	0.70448	0.197857	0.787881	0.157955	0.0882202	0.849213	0.408411	0.946174	0.322496	0.257976	0.341396
ENSG00000112081	SRSF3	0.925174	0.0337766	0.0872777	0.0344932	0.895	0.381972	0.907515	0.0691429	0.426582	0.588511	0.288393	0.413857	0.663684	0.558468	0.64491	0.810523	0.146335	0.174833	0.762983	0.711015	0.523922	0.436445	0.607616	0.925174	0.702857	0.618686	0.26952
ENSG00000184402	SS18L1	0.972713	0.0120153	0.166649	0.821044	0.779508	0.972713	0.0322393	0.81791	0.868651	0.804286	0.592267	0.781229	0.0336842	0.00199052	0.410614	0.433867	0.777692	0.53035	0.23854	0.197485	0.644646	0.118729	0.481019	0.698928	0.631955	0.796918	0.460465
ENSG00000008324	SS18L2	0.946319	0.0239625	0.130796	0.475295	0.727354	0.34858	0.0292485	0.402767	0.92045	0.880346	0.794294	0.567885	0.213414	0.0514692	0.417365	0.88252	0.770649	0.745365	0.34865	0.145091	0.041825	0.32885	0.206222	0.946319	0.48982	0.932205	0.705465
ENSG00000149136	SSRP1	0.887621	0.0517727	0.187206	0.567489	0.801292	0.828186	0.835399	0.474135	0.649145	0.484602	0.22033	0.887621	0.695414	0.839415	0.511228	0.127876	0.587888	0.254757	0.0530612	0.328818	0.794751	0.350696	0.195217	0.815652	0.528	0.276707	0.507568
ENSG00000101109	STK4	0.969762	0.0133347	0.168339	0.137579	0.441892	0.000946372	0.606457	0.504526	0.422849	0.489985	0.67497	0.913546	0.0249624	0.568009	0.0057485	0.969762	0.329336	0.807812	0.854929	0.911182	0.740271	0.214054	0.52946	0.790913	0.714045	0.712855	0.459429
ENSG00000111707	SUDS3	0.885975	0.0525787	0.154006	0.853419	0.642723	0.383076	0.826288	0.742511	0.230555	0.386586	0.52958	0.776128	0.667699	0.471738	0.688862	0.885975	0.325249	0.610076	0.117582	0.679909	0.367949	0.165961	0.334093	0.454739	0.313684	0.791782	0.313964
ENSG00000092201	SUPT16H	0.886856	0.0521468	0.229602	0.395961	0.602815	0.725946	0.422868	0.521173	0.230105	0.306692	0.18479	0.763453	0.852647	0.886856	0.762246	0.739477	0.387376	0.276824	0.672684	0.623288	0.698974	0.393737	0.555007	0.326957	0.757895	0.104139	0.327012
ENSG00000196284	SUPT3H	0.948938	0.0227621	0.188843	0.632632	0.0461692	0.945789	0.416887	0.529083	0.3391	0.77609	0.542688	0.903655	0.866737	0.929874	0.771228	0.948938	0.0934087	0.0204255	0.189278	0.175758	0.121719	0.934281	0.81988	0.0358841	0.237639	0.384683	0.522297
ENSG00000109111	SUPT6H	0.874841	0.0580711	0.116681	0.52053	0.376631	0.225095	0.786442	0.659429	0.402639	0.390496	0.834339	0.497745	0.450075	0.24613	0.549686	0.161395	0.539065	0.724574	0.468823	0.220121	0.538115	0.513147	0.506027	0.874841	0.690451	0.738066	0.860526
ENSG00000119760	SUPT7L	0.925809	0.0334784	0.075012	0.636127	0.364277	0.809543	0.302807	0.711549	0.64039	0.804872	0.665465	0.175101	0.39791	0.214534	0.502754	0.798954	0.421795	0.324483	0.569152	0.0478788	0.339864	0.925809	0.496477	0.910536	0.231414	0.458248	0.710571
ENSG00000152455	SUV39H2	0.96071	0.0174078	0.145101	0.541331	0.375631	0.96071	0.357347	0.654872	0.653043	0.423654	0.768063	0.717154	0.766707	0.312812	0.873967	0.836133	0.742383	0.553982	0.180911	0.7045	0.0517647	0.421407	0.280795	0.00298551	0.654526	0.667991	0.28976
ENSG00000110066	SUV420H1	0.910763	0.0405944	0.283437	0.777216	0.560215	0.498628	0.464831	0.695955	0.504393	0.686917	0.429234	0.740886	0.804917	0.240521	0.910763	0.706719	0.68736	0.421383	0.296546	0.512758	0.146968	0.684493	0.250255	0.775145	0.0875489	0.21071	0.562387
ENSG00000133247	SUV420H2	0.968241	0.0140166	0.208239	0.913011	0.590354	0.363502	0.191994	0.821158	0.614153	0.911414	0.230871	0.83154	0.514872	0.602622	0.425374	0.968241	0.36368	0.383997	0.466907	0.00684848	0.117134	0.0558094	0.644003	0.356739	0.746406	0.536813	0.799925
ENSG00000178691	SUZ12	0.853803	0.0686423	0.173952	0.426959	0.435754	0.598344	0.770215	0.414	0.271049	0.287383	0.478048	0.807729	0.280556	0.28237	0.277784	0.830063	0.808431	0.846717	0.484254	0.853803	0.7681	0.552481	0.247076	0.234957	0.592917	0.414532	0.591922
ENSG00000135316	SYNCRIP	0.934864	0.0292517	0.141961	0.191543	0.620846	0.921167	0.916304	0.435654	0.404033	0.118451	0.496937	0.493017	0.600481	0.357599	0.649431	0.25271	0.639502	0.718283	0.369969	0.934864	0.662097	0.32708	0.538936	0.883565	0.0817293	0.498384	0.222447
ENSG00000152382	TADA1	0.979905	0.00881587	0.0843263	0.89298	0.258262	0.979905	0.135	0.78588	0.531559	0.623083	0.574925	0.544401	0.0789774	0.0035387	0.686347	0.559097	0.144917	0.67804	0.639969	0.352303	0.633137	0.416551	0.675052	0.646145	0.801534	0.537387	0.610721
ENSG00000276234	TADA2A	0.884938	0.0530869	0.126444	0.774856	0.884938	0.842334	0.150199	0.726316	0.433763	0.721218	0.638423	0.714977	0.690977	0.414676	0.762186	0.33149	0.091086	0.825167	0.458885	0.406879	0.435958	0.473661	0.653643	0.121565	0.136571	0.448384	0.485721
ENSG00000173011	TADA2B	0.939608	0.0270534	0.188469	0.821861	0.159692	0.100268	0.715307	0.674421	0.516627	0.406617	0.755706	0.126407	0.664977	0.168562	0.880823	0.00698891	0.939608	0.637173	0.0369074	0.81203	0.54629	0.736717	0.178861	0.410275	0.800812	0.808293	0.899144
ENSG00000171148	TADA3	0.927912	0.0324931	0.248168	0.822057	0.0644308	0.0682492	0.376917	0.84803	0.481994	0.757609	0.65979	0.293188	0.445308	0.146524	0.647949	0.444216	0.828326	0.409833	0.901821	0.329106	0.133379	0.927912	0.564348	0.346362	0.663955	0.421495	0.881772
ENSG00000166337	TAF10	0.940137	0.026809	0.376417	0.631952	0.106046	0.0267508	0.590031	0.746917	0.82904	0.835248	0.75548	0.221975	0.294812	0.0758768	0.499162	0.504453	0.917858	0.940137	0.0445055	0.319439	0.465068	0.889713	0.196597	0.0720145	0.662241	0.855801	0.907417
ENSG00000120656	TAF12	0.88721	0.0519737	0.263243	0.234009	0.554862	0.0533912	0.804893	0.490241	0.772249	0.672647	0.774309	0.137869	0.553699	0.406651	0.591587	0.222678	0.58644	0.760426	0.335542	0.587242	0.88721	0.32115	0.777196	0.270522	0.861955	0.729154	0.42012
ENSG00000122728	TAF1L	2.89855e-05	4.53782	0.0375416	NA	NA	NA	NA	NA	NA	NA	NA	NA	NA	NA	NA	NA	NA	NA	NA	NA	NA	NA	NA	2.89855e-05	NA	NA	NA
ENSG00000064313	TAF2	0.859414	0.0657978	0.160499	0.0721331	0.121923	0.838438	0.852209	0.180556	0.621919	0.520015	0.506081	0.790918	0.638226	0.526114	0.619731	0.859414	0.502609	0.334286	0.6246	0.634803	0.695626	0.626067	0.394708	0.660435	0.523023	0.258399	0.223949
ENSG00000165632	TAF3	0.870212	0.0603749	0.188373	0.170983	0.654308	0.812177	0.266825	0.373444	0.567931	0.649398	0.391952	0.228989	0.753383	0.810284	0.649431	0.043962	0.204992	0.424863	0.770549	0.870212	0.857074	0.308079	0.846447	0.229551	0.699068	0.295363	0.69521
ENSG00000130699	TAF4	0.933312	0.029973	0.123863	0.74944	0.693923	0.933312	0.663926	0.762722	0.524243	0.617323	0.786967	0.852068	0.431519	0.157946	0.619521	0.286783	0.516531	0.0643009	0.162967	0.84103	0.814027	0.378608	0.38982	0.076087	0.680782	0.215181	0.448784
ENSG00000148835	TAF5	0.932569	0.0303189	0.102308	0.47767	0.932569	0.6547	0.329279	0.792767	0.289955	0.679338	0.432012	0.82	0.581519	0.317725	0.684102	0.52767	0.544947	0.448511	0.113203	0.587364	0.704857	0.627912	0.613928	0.0146667	0.762361	0.473218	0.280616
ENSG00000135801	TAF5L	0.934732	0.029313	0.0939601	0.0205749	0.906862	0.934732	0.772623	0.157594	0.190255	0.120737	0.324865	0.395303	0.197233	0.0806003	0.317949	0.20504	0.735551	0.831945	0.773579	0.761909	0.478959	0.818533	0.465577	0.929058	0.610015	0.703988	0.757688
ENSG00000106290	TAF6	0.931943	0.0306106	0.267666	0.837519	0.173892	0.498502	0.217745	0.821128	0.315967	0.350406	0.391111	0.413437	0.865414	0.931943	0.746751	0.28748	0.853469	0.244681	0.839435	0.0963333	0.598718	0.800711	0.698471	0.425725	0.386722	0.0714199	0.582808
ENSG00000162227	TAF6L	0.919186	0.0365968	0.132133	0.80652	0.244046	0.747177	0.681902	0.628511	0.798126	0.831053	0.420541	0.836516	0.284451	0.0113744	0.818668	0.182425	0.919186	0.555729	0.121256	0.0880909	0.405792	0.443707	0.491184	0.910217	0.132211	0.339199	0.83964
ENSG00000178913	TAF7	0.883003	0.0540378	0.208942	0.376868	0.744677	0.238265	0.432224	0.364707	0.772939	0.83812	0.376832	0.0472473	0.655624	0.50564	0.673578	0.0399683	0.528069	0.216383	0.857394	0.264652	0.77178	0.609667	0.766072	0.518609	0.862015	0.473399	0.883003
ENSG00000137413	TAF8	0.935414	0.0289961	0.12817	0.199002	0.275692	0.175442	0.935414	0.288707	0.630615	0.53394	0.853784	0.114323	0.428827	0.326319	0.451257	0.366482	0.818401	0.882933	0.670487	0.890545	0.374344	0.719228	0.207466	0.875174	0.0812632	0.739033	0.610571
ENSG00000273841	TAF9	0.935234	0.0290798	0.252433	0.191891	0.244508	0.823785	0.179479	0.296857	0.66021	0.70212	0.806276	0.186983	0.629789	0.188578	0.806527	0.354453	0.935234	0.660486	0.403454	0.091303	0.757225	0.615416	0.286672	0.0222899	0.892226	0.868233	0.820075
ENSG00000177565	TBL1XR1	0.96542	0.0152836	0.350457	0.429697	0.313431	0.553013	0.392439	0.537398	0.351514	0.746436	0.69027	0.242333	0.34785	0.369005	0.32488	0.789049	0.684646	0.671459	0.654804	0.949712	0.138492	0.40997	0.776477	0.96542	0.0169925	0.854713	0.173453
ENSG00000139372	TDG	0.972522	0.0121007	0.173453	0.444085	0.206569	0.743927	0.94092	0.640556	0.570945	0.218211	0.572658	0.540435	0.346301	0.238436	0.398024	0.825975	0.855143	0.591003	0.461695	0.396727	0.544857	0.0903177	0.226852	0.972522	0.65415	0.635619	0.140511
ENSG00000083544	TDRD3	0.958107	0.0185859	0.120959	0.435477	0.740446	0.958107	0.665598	0.601489	0.713733	0.636722	0.455706	0.231851	0.67382	0.654818	0.607455	0.16046	0.267753	0.33152	0.0261381	0.519682	0.481071	0.697549	0.225262	0.697913	0.554526	0.691042	0.774024
ENSG00000196116	TDRD7	0.932964	0.0301353	0.393961	0.320802	0.751323	0.173833	0.182607	0.655865	0.0523688	0.283699	0.785601	0.74633	0.37197	0.749542	0.198862	0.932964	0.0978582	0.846079	0.692857	0.59703	0.848386	0.904917	0.563058	0.0264638	0.769278	0.564411	0.526486
ENSG00000182134	TDRKH	0.985365	0.00640298	0.448857	0.764902	0.5722	0.809401	0.00684049	0.530436	0.314693	0.680992	0.962568	0.471415	0.575714	0.618531	0.510644	0.245705	0.354811	0.985365	0.310518	0.0556667	0.110121	0.905265	0.633118	0.00411594	0.0376241	0.920211	0.888544
ENSG00000138336	TET1	0.933855	0.0297205	0.493405	0.187595	NA	NA	0.246319	0.114526	0.636117	0.701233	0.0941291	NA	NA	NA	0.894551	NA	3.01659e-05	0.00989362	NA	0.547712	0.107798	0.616989	0.695832	0.933855	0.110331	0.154607	0.253288
ENSG00000168769	TET2	0.997899	0.000913608	0.397908	0.63587	0.880662	0.0166877	0.960675	0.561549	0.788906	0.41188	0.195991	0.747636	0.232226	0.833618	0.0905689	0.825563	0.229653	0.726976	0.797834	0.204561	0.56736	0.0157337	0.846777	0.997899	0.660436	0.206088	0.0238288
ENSG00000187605	TET3	0.969191	0.0135905	0.450995	0.639168	0.863446	0.049795	0.263175	0.53406	0.677811	0.253323	0.821156	0.969191	0.0533684	0.0943444	0.0521108	0.952995	0.821538	0.905274	0.411177	0.903424	0.412685	3.02572e-05	0.227151	0.921203	0.555489	0.89287	0.0937988
ENSG00000136891	TEX10	0.884085	0.0535059	0.174905	0.277912	0.727723	0.884085	0.776028	0.551293	0.672009	0.807699	0.15964	0.76577	0.770271	0.813381	0.666347	0.334342	0.480679	0.107082	0.806484	0.427515	0.361719	0.189274	0.788951	0.206014	0.460556	0.175015	0.346937
ENSG00000198176	TFDP1	0.93124	0.0309383	0.443826	0.557685	0.810554	0.168975	0.303696	0.677098	0.441934	0.241925	0.794685	0.190482	0.652526	0.479258	0.668847	0.293487	0.916938	0.877021	0.93124	0.562333	0.513273	0.18885	0.518816	0.445333	0.264707	0.837553	0.0856607
ENSG00000105619	TFPT	0.917033	0.0376151	0.148107	0.558336	0.253338	0.137697	0.00326687	0.556647	0.265622	0.613113	0.778664	0.254946	0.562632	0.629621	0.471647	0.382044	0.826968	0.901505	0.917033	0.677258	0.0393665	0.563116	0.232234	0.854507	0.686556	0.787175	0.868649
ENSG00000196781	TLE1	0.972413	0.0121491	0.525746	0.150242	0.630108	0.972413	0.692147	0.284586	0.407961	0.759699	0.185931	0.960855	0.584586	0.0181517	0.909356	0.188685	0.00375566	0.740897	0.153956	0.950455	0.621674	0.750408	0.215217	0.796275	0.846752	0.110665	0.415465
ENSG00000065717	TLE2	0.941043	0.0263907	0.879426	0.606278	0.693785	NA	0.0203988	0.511068	0.341709	0.774301	0.0915916	0.0749922	0.548887	0.941043	0.31735	0.428352	0.000120664	0.874058	0.55719	0.826136	0.124208	0.928064	0.881109	0.876464	0.0231278	0.0591541	0.878483
ENSG00000106829	TLE4	0.994897	0.00222174	0.647017	0.779985	0.314169	0.0313565	0.119831	0.809038	0.710495	0.595564	0.824324	0.914961	0.569519	0.994897	0.268129	0.245864	0.916139	0.066383	0.926075	0.0253333	0.956998	0.146384	0.52946	0.00455072	0.732797	0.571284	0.295015
ENSG00000198586	TLK1	0.908954	0.0414581	0.251462	0.702678	0.251323	0.554259	0.240598	0.535038	0.0634633	0.278617	0.890856	0.864463	0.630195	0.133807	0.838278	0.908954	0.780573	0.39617	0.346248	0.761576	0.355837	0.505991	0.326357	0.409536	0.614361	0.702931	0.425526
ENSG00000146872	TLK2	0.843501	0.0739145	0.0749284	0.345129	0.729338	0.304117	0.578528	0.56785	0.407571	0.393729	0.781021	0.297574	0.532887	0.789637	0.351467	0.0977179	0.471026	0.675623	0.843501	0.7165	0.698446	0.52292	0.801754	0.041913	0.837489	0.368444	0.721517
ENSG00000118245	TNP1	0.556752	0.254338	0.00296107	NA	0.313477	NA	NA	NA	NA	0.556752	0.0907057	NA	0.341233	0.0201738	NA	NA	NA	0.10386	NA	0.196727	0.32264	NA	0.174558	2.89855e-05	0.000541353	0.426798	NA
ENSG00000178279	TNP2	2.89855e-05	4.53782	0.0143244	NA	NA	NA	NA	NA	NA	NA	NA	NA	NA	NA	NA	NA	NA	NA	NA	NA	NA	NA	NA	2.89855e-05	NA	NA	NA
ENSG00000160949	TONSL	0.998843	0.000502723	0.31318	0.933737	0.205954	0.467603	0.442745	0.855474	0.13916	0.457098	0.842477	0.713608	0.603248	0.191548	0.768997	0.998843	0.857692	0.625395	0.668195	0.889273	0.31184	0.0580787	0.069955	0.0578116	0.0201805	0.76	0.28973
ENSG00000131747	TOP2A	0.926216	0.0332878	0.60953	0.538321	0.306138	0.168817	NA	0.457985	0.0636582	0.0037594	0.876952	NA	0.26609	NA	0.163488	NA	0.834947	0.926216	NA	NA	0.686998	0.00593041	0.118501	0.00133333	0.711774	0.897674	0.0155556
ENSG00000077097	TOP2B	0.950435	0.0220777	0.349145	0.737821	0.729769	0.585047	0.132209	0.65606	0.295817	0.352271	0.481712	0.194806	0.798466	0.867014	0.655569	0.392076	0.462459	0.389468	0.713579	0.697848	0.533861	0.453722	0.422489	0.950435	0.556376	0.25648	0.232432
ENSG00000067369	TP53BP1	0.973533	0.0116493	0.1777	0.754418	0.224092	0.973533	0.147316	0.592526	0.377016	0.846211	0.461697	0.321306	0.890917	0.972306	0.764416	0.878621	0.738281	0.0921125	0.717127	9.09091e-05	0.233982	0.848396	0.828051	0.223957	0.0525714	0.103505	0.373874
ENSG00000221926	TRIM16	0.963155	0.016304	0.796033	0.150953	0.0248	0.963155	0.741104	0.443263	0.547856	0.0033985	0.885135	0.228989	0.541654	0.893949	0.334701	0.332139	0.896787	0.912781	0.873108	0.957288	0.765792	0.012466	0.095952	0.546362	0.300105	0.926888	3.003e-05
ENSG00000122779	TRIM24	0.939833	0.0269492	0.378508	0.625582	0.00163077	0.825899	0.704816	0.584902	0.85982	0.767669	0.898378	0.363266	0.211835	0.0252765	0.55991	0.22691	0.825053	0.0628723	0.165526	0.939833	0.464012	0.624175	0.123883	0.0928986	0.890737	0.886435	0.828423
ENSG00000204713	TRIM27	0.944768	0.0246748	0.193827	0.706369	0.521231	0.0447161	0.859003	0.60215	0.867196	0.904391	0.191832	0.789067	0.12012	0.020237	0.353249	0.871902	0.714887	0.520441	0.0193564	0.176909	0.183183	0.921029	0.440525	0.944768	0.548526	0.506964	0.778949
ENSG00000130726	TRIM28	0.897408	0.0470101	0.414717	0.843979	0.746185	0.411435	0.897408	0.796977	0.265622	0.463113	0.237297	0.748351	0.767474	0.776919	0.694072	0.445721	0.869804	0.0557751	0.050314	0.783258	0.446742	0.430227	0.201004	0.140507	0.673985	0.158973	0.748408
ENSG00000197323	TRIM33	0.916501	0.0378672	0.22789	0.595446	0.798431	0.51224	0.516902	0.455489	0.717226	0.656737	0.456321	0.916501	0.589353	0.708878	0.456647	0.805071	0.375882	0.374559	0.377378	0.726848	0.550437	0.079062	0.471364	0.328188	0.488992	0.338157	0.306862
ENSG00000166436	TRIM66	0.978103	0.00961557	0.281358	0.764962	0.223015	0.6703	0.660383	0.684782	0.804573	0.781368	0.807898	0.978103	0.307383	0.0171248	0.808967	0.917559	0.234615	0.88962	0.0434537	0.0214242	0.623017	0.200787	0.266657	0.0235217	0.190767	0.885937	0.733799
ENSG00000196367	TRRAP	0.848692	0.07125	0.378325	0.837685	0.327277	0.84347	0.646089	0.848692	0.638351	0.783474	0.323123	0.60916	0.642977	0.669921	0.565793	0.775674	0.703318	0.168891	0.405651	0.0166818	0.609729	0.155431	0.576627	0.294884	0.245684	0.25506	0.746997
ENSG00000178093	TSSK6	0.975674	0.0106955	0.0747843	0.844342	0.359015	0.251372	0.588512	0.535038	0.741529	0.792241	0.88039	0.946672	0.60594	0.045782	0.926916	0.975674	0.19721	0.86962	0.0474411	0.497894	0.247179	0.119531	0.0845577	8.69565e-05	0.312602	0.790211	0.77527
ENSG00000112742	TTK	0.590767	0.228584	0.333312	NA	0.130769	NA	NA	0.480466	0.146222	0.00415038	NA	NA	NA	NA	0.2825	NA	NA	NA	NA	NA	0.410332	0.00907716	0.044078	0.00127536	0.590767	NA	0.0190991
ENSG00000162971	TYW5	0.923582	0.0345247	0.105626	0.776778	0.0824154	0.614842	0.472147	0.623248	0.704933	0.843594	0.507342	0.911726	0.345549	0.0795893	0.587829	0.923582	0.53003	0.563891	0.11157	0.3625	0.297149	0.673858	0.283163	0.737986	0.515895	0.713701	0.362132
ENSG00000119048	UBE2B	0.886562	0.0522911	0.256286	0.361407	0.339908	0.0433912	0.497638	0.517609	0.717046	0.660496	0.886562	0.0239813	0.332165	0.334487	0.334012	0.0106973	0.799442	0.763191	0.306342	0.52097	0.849095	0.670272	0.798606	0.863957	0.845714	0.828429	0.670165
ENSG00000072401	UBE2D1	0.980536	0.00853635	0.21378	0.16292	0.0919692	0.0119874	0.445721	0.563534	0.370165	0.389459	0.758934	0.0174806	0.344436	0.743618	0.194656	0.00272583	0.866998	0.823541	0.910016	0.623788	0.753816	0.888064	0.871379	0.980536	0.79997	0.594305	0.544865
ENSG00000109332	UBE2D3	0.949841	0.0223493	0.196226	0.166339	0.202338	0.0607256	0.839923	0.45191	0.697886	0.687789	0.602237	0.248616	0.114827	0.0984676	0.156677	0.120697	0.839457	0.727204	0.438838	0.82403	0.818597	0.667398	0.626927	0.949841	0.790571	0.860514	0.714114
ENSG00000170142	UBE2E1	0.912803	0.0396229	0.19659	0.277685	0.847477	0.768722	0.157592	0.467038	0.295157	0.118271	0.779715	0.404261	0.358812	0.785118	0.147305	0.269889	0.255671	0.687356	0.877363	0.912803	0.365551	0.462753	0.70976	0.902638	0.75185	0.715725	0.0872673
ENSG00000186591	UBE2H	0.905	0.0433514	0.286893	0.376641	0.0145538	0.114006	0.451963	0.527158	0.495277	0.399789	0.706817	0.153002	0.493534	0.742038	0.327575	0.157401	0.787903	0.775714	0.162323	0.693121	0.867421	0.844221	0.681424	0.905	0.819759	0.662462	0.742402
ENSG00000177889	UBE2N	0.89997	0.045772	0.125792	0.390605	0.254062	0.612382	0.064816	0.697895	0.576957	0.324872	0.647492	0.10381	0.530105	0.522148	0.483623	0.360745	0.89997	0.881429	0.879294	0.644636	0.410603	0.503147	0.651589	0.0174203	0.879549	0.707115	0.683664
ENSG00000077152	UBE2T	0.995793	0.00183103	0.324178	0.861543	0.253923	0.515	0.0213804	0.861368	0.143778	0.147669	0.92497	0.0128616	0.641654	0.813381	0.533234	0.0367036	0.943499	0.971611	0.995793	0.330879	0.669276	0.255023	0.480075	0.00521739	0.848827	0.740302	0.171622
ENSG00000118900	UBN1	0.915767	0.0382151	0.162626	0.382481	0.667569	0.0270978	0.915767	0.587128	0.630465	0.211654	0.82994	0.161198	0.407233	0.387804	0.406662	0.258019	0.888416	0.790243	0.629137	0.845606	0.757994	0.487126	0.557256	0.0527681	0.800211	0.802145	0.248559
ENSG00000024048	UBR2	0.963348	0.0162169	0.240409	0.571589	0.512815	0.0402997	0.848175	0.745248	0.411889	0.699323	0.7803	0.435708	0.28815	0.333981	0.272814	0.13859	0.538688	0.719073	0.105997	0.776697	0.796259	0.533419	0.410075	0.963348	0.479624	0.712915	0.661592
ENSG00000104517	UBR5	0.931264	0.0309273	0.24192	0.180651	0.895708	0.656625	0.824601	0.165383	0.288456	0.390797	0.656982	0.431524	0.674586	0.931264	0.365045	0.147401	0.297858	0.328298	0.66157	0.514182	0.799291	0.326566	0.76976	0.459449	0.816271	0.302598	0.523904
ENSG00000012963	UBR7	0.873258	0.0588576	0.167412	0.496959	0.636785	0.700189	0.128236	0.519669	0.49919	0.435098	0.650225	0.110824	0.754135	0.729368	0.686108	0.353962	0.694374	0.697827	0.0791837	0.873258	0.795053	0.533858	0.221904	0.0546232	0.789489	0.771586	0.71539
ENSG00000116750	UCHL5	0.940217	0.0267717	0.127775	0.393116	0.345954	0.823391	0.0541104	0.482662	0.608651	0.446827	0.87509	0.0707309	0.417444	0.0786572	0.724087	0.0676387	0.737014	0.82079	0.0451648	0.763879	0.737089	0.471392	0.400075	0.940217	0.915158	0.876918	0.468318
ENSG00000276043	UHRF1	0.876306	0.0573441	0.37278	0.75298	0.438738	0.012429	0.223359	0.779729	0.461949	0.0181654	0.876306	NA	0.314015	NA	0.191228	NA	0.0473906	NA	NA	NA	0.609563	0.0404387	0.351544	0.00498551	NA	NA	0.0457508
ENSG00000147854	UHRF2	0.911073	0.0404468	0.284099	0.146717	0.835538	0.662886	0.72365	0.10182	0.49961	0.749459	0.402838	0.911073	0.657368	0.787299	0.50774	0.86832	0.0575566	0.207067	0.349451	0.886318	0.257617	0.385734	0.53943	0.876304	0.399534	0.250831	0.345135
ENSG00000087206	UIMC1	0.94592	0.0241455	0.133597	0.389304	0.681277	0.0256782	0.94592	0.297414	0.431559	0.553293	0.741396	0.439907	0.592541	0.872322	0.35741	0.484168	0.597496	0.21965	0.486389	0.843394	0.608311	0.788563	0.861229	0.0362899	0.558932	0.172402	0.697748
ENSG00000152484	USP12	0.934058	0.0296262	0.275692	0.181452	0.933385	0.84664	0.243911	0.512857	0.00167916	0.0401955	0.606036	0.664059	0.0715789	0.180616	0.0544012	0.854057	0.565882	0.836292	0.713783	0.533212	0.778024	0.272708	0.421859	0.934058	0.760932	0.801662	0.791697
ENSG00000135655	USP15	0.957899	0.0186804	0.231157	0.200197	0.475615	0.00403785	0.957899	0.465429	0.804153	0.789925	0.783694	0.382862	0.0744361	0.119415	0.0782784	0.194184	0.608597	0.514985	0.626625	0.873303	0.896169	0.245416	0.574393	0.470855	0.867444	0.901722	0.654144
ENSG00000156256	USP16	0.93224	0.0304724	0.152507	0.393707	0.505431	0.93224	0.371212	0.609805	0.465772	0.504331	0.574715	0.290295	0.675293	0.370711	0.754686	0.232044	0.210694	0.793587	0.161115	0.359167	0.576124	0.845734	0.285202	0.737812	0.507639	0.609607	0.776847
ENSG00000223443	USP17L2	1	0	0.0136732	NA	NA	NA	NA	NA	NA	NA	NA	NA	NA	NA	NA	NA	NA	NA	NA	NA	NA	NA	NA	NA	NA	NA	NA
ENSG00000143258	USP21	0.882617	0.0542276	0.204012	0.882617	0.503354	0.514022	0.483037	0.758571	0.593628	0.575699	0.0713664	0.81818	0.840872	0.813491	0.794266	0.538494	0.699638	0.149635	0.565997	0.44403	0.224344	0.366263	0.307706	0.71158	0.246451	0.208958	0.470511
ENSG00000124422	USP22	0.946478	0.0238894	0.30494	0.774236	0.0879385	0.793297	0.0578067	0.775609	0.688606	0.770466	0.532117	0.0969518	0.631398	0.724329	0.523952	0.0764818	0.772097	0.233511	0.464788	0.214045	0.558884	0.853616	0.278351	0.946478	0.677684	0.146692	0.922297
ENSG00000140455	USP3	0.954435	0.0202537	0.133224	0.61239	0.774831	0.0131703	0.207669	0.743128	0.300855	0.698722	0.575781	0.948367	0.286241	0.478199	0.194476	0.892662	0.92006	0.283541	0.0186499	0.891561	0.307768	0.32236	0.0416942	0.954435	0.841263	0.552583	0.609234
ENSG00000055483	USP36	0.915638	0.0382763	0.150126	0.0971104	0.840877	0.84205	0.824755	0.320827	0.722969	0.721068	0.528033	0.847963	0.517218	0.717741	0.348772	0.695261	0.430754	0.0787538	0.0634851	0.103015	0.350498	0.270953	0.507916	0.915638	0.454256	0.636465	0.755661
ENSG00000136014	USP44	0.945401	0.024384	0.136464	0.717489	0.766785	NA	0.209571	0.531338	0.513898	0.305113	0.204925	NA	0.196977	NA	0.0548952	NA	0.000784314	0.528541	0.0114443	0.280848	0.708567	0.945401	0.897811	0.00257971	0.304541	0.197009	0.891456
ENSG00000109189	USP46	0.916496	0.0378693	0.338157	0.89761	0.220662	NA	0.00251534	0.845519	0.916192	0.448511	0.626832	0.0329705	0.916496	0.894724	0.905539	0.332013	0.00221719	0.102067	0.441538	0.716894	0.646169	0.293192	0.37994	0.247043	0.650556	0.684366	0.135991
ENSG00000164663	USP49	0.905714	0.0430088	0.220009	0.526536	0.306508	0.384227	0.150644	0.572075	0.838846	0.905714	0.275661	0.790218	0.586947	0.903144	0.345105	0.837338	0.144646	0.380289	0.865086	0.39703	0.716878	0.418986	0.901019	0.270986	0.000842105	0.421662	0.587372
ENSG00000187555	USP7	0.86209	0.0644473	0.122187	0.670348	0.811323	0.401451	0.581963	0.788271	0.19952	0.213474	0.654039	0.378445	0.672947	0.458973	0.713862	0.0570048	0.821312	0.829286	0.474772	0.713439	0.7227	0.149092	0.371064	0.307536	0.86209	0.453172	0.471036
ENSG00000163159	VPS72	0.843128	0.0741066	0.165296	0.529803	0.639677	0.221041	0.144709	0.580887	0.447256	0.142707	0.592327	0.42224	0.843128	0.803349	0.799356	0.0329002	0.6846	0.653754	0.66675	0.774576	0.30825	0.666793	0.417886	0.804667	0.833744	0.301722	0.640946
ENSG00000100749	VRK1	0.928436	0.032248	0.251549	0.297912	0.781923	0.200315	0.193589	0.110271	0.432309	0.335699	0.215916	0.581151	0.841323	0.928436	0.708473	0.874612	0.660649	0.682386	0.881366	0.858742	0.878371	0.394539	0.0294003	0.00815942	0.865128	0.529003	0.312673
ENSG00000095787	WAC	0.832	0.0798767	0.129986	0.310287	0.791908	0.181025	0.0814724	0.401429	0.18922	0.444947	0.638423	0.392582	0.484977	0.797915	0.271602	0.65336	0.499487	0.511596	0.750958	0.770121	0.736214	0.606309	0.701514	0.832	0.709233	0.424305	0.681111
ENSG00000196363	WDR5	0.883859	0.0536171	0.278606	0.786611	0.677677	0.834306	0.42184	0.781774	0.692654	0.460902	0.646381	0.66098	0.377489	0.0357662	0.812425	0.20504	0.66463	0.593784	0.0861224	0.181167	0.51006	0.462844	0.353283	0.0849855	0.793654	0.750483	0.883859
ENSG00000116455	WDR77	0.907705	0.0420552	0.210496	0.554992	0.107831	0.783628	0.862883	0.685534	0.628846	0.326451	0.594309	0.0346345	0.436917	0.120032	0.658413	0.0391759	0.893363	0.907705	0.305463	0.684258	0.357029	0.89944	0.0523388	0.74029	0.786586	0.696813	0.533048
ENSG00000164091	WDR82	0.915699	0.0382475	0.118328	0.314569	0.398892	0.26183	0.18	0.56406	0.409565	0.148406	0.39012	0.206921	0.785669	0.862385	0.661198	0.122298	0.84991	0.397827	0.915699	0.905879	0.732036	0.445734	0.857301	0.89158	0.581699	0.221118	0.277297
ENSG00000109685	WHSC1	0.927964	0.0324691	0.369099	0.657564	0.838954	0.886215	0.0698926	0.715308	0.0430585	0.338707	0.82464	0.388694	0.422496	0.723823	0.252889	0.644929	0.663635	0.927964	0.213046	0.176697	0.669683	0.777398	0.228936	0.0433333	0.313383	0.859532	0.811517
ENSG00000147548	WHSC1L1	0.986435	0.00593162	0.45485	0.415113	0.9032	0.390978	0.171856	0.403338	0.373043	0.591805	0.118844	0.865226	0.652992	0.898104	0.37018	0.883407	0.269095	0.0567173	0.468571	0.419242	0.323303	0.693797	0.478921	0.986435	0.629338	0.609713	0.228724
ENSG00000176871	WSB2	0.967449	0.0143718	0.260109	0.580908	0.0457538	0.593943	0.00294479	0.851474	0.474213	0.321699	0.912372	0.107589	0.330677	0.267615	0.355599	0.0222029	0.73371	0.951246	0.27989	0.189561	0.755958	0.840741	0.217541	0.967449	0.747143	0.92355	0.829159
ENSG00000015153	YAF2	0.912451	0.0397905	0.118465	0.22826	0.792277	0.69489	0.15273	0.286286	0.819115	0.863744	0.423874	0.00575428	0.446496	0.162954	0.63494	0.017496	0.642383	0.753328	0.894349	0.481424	0.444223	0.912451	0.849175	0.895754	0.166301	0.597115	0.556456
ENSG00000163872	YEATS2	0.949984	0.0222836	0.415096	0.637216	0.921862	0.640568	0.0629601	0.715925	0.594108	0.433323	0.629024	0.715941	0.356241	0.939842	0.0970808	0.949984	0.084178	0.086535	0.863579	0.113091	0.300649	0.593782	0.884903	0.824174	0.171233	0.313595	0.319249
ENSG00000127337	YEATS4	0.874309	0.0583349	0.411557	0.660666	0.138077	0.842713	0.30908	0.267008	0.737466	0.690541	0.874309	0.341135	0.847429	0.664392	0.864701	0.422377	0.157376	0.769954	0.0152904	0.345864	0.81089	0.665068	0.207466	0.0254348	0.718827	0.826163	0.478694
ENSG00000166913	YWHAB	0.978493	0.00944239	0.157962	0.0493343	0.172908	0.0385174	0.0327454	0.231624	0.384573	0.153293	0.739264	0.399269	0.468135	0.842022	0.226542	0.729572	0.756305	0.896459	0.929042	0.935076	0.786863	0.374705	0.583283	0.978493	0.561188	0.632508	0.435541
ENSG00000108953	YWHAE	0.895787	0.0477952	0.199563	0.295174	0.218862	0.783423	0.00647239	0.428421	0.895787	0.805895	0.863964	0.0815708	0.499278	0.399747	0.522171	0.0392235	0.29009	0.810274	0.548195	0.298924	0.838115	0.58112	0.819685	0.679841	0.554301	0.887341	0.603544
ENSG00000164924	YWHAZ	0.965214	0.0153764	0.492393	0.13528	0.516031	0.029306	0.092592	0.425594	0.369385	0.024406	0.421547	0.788289	0.627158	0.920506	0.378084	0.965214	0.785385	0.81386	0.870471	0.906197	0.729351	0.0539032	0.364003	0.918464	0.80606	0.649758	0.0198649
ENSG00000078487	ZCWPW1	0.903138	0.0442458	0.228107	0.525204	0.830138	0.480599	0.163466	0.40585	0.816657	0.844256	0.227117	0.513033	0.678301	0.15079	0.880329	0.813597	0.0655053	0.185319	0.875589	0.661682	0.218401	0.582269	0.900975	0.00257971	0.15806	0.733248	0.903138
ENSG00000206559	ZCWPW2	0.929444	0.031777	0.0385024	0.554281	0.798431	NA	0.804387	0.376346	0.235037	0.508226	0.415495	0.0654277	0.929444	NA	0.882784	0.0208241	0.0571644	0.224635	0.196452	0.150485	0.600769	0.892708	0.746117	0.00391304	0.367038	0.729033	0.790631
ENSG00000197114	ZGPAT	0.890333	0.0504476	0.0994371	0.780454	0.496431	0.105347	0.549632	0.744105	0.5391	0.745323	0.72452	0.707341	0.0164511	0.00116904	0.538757	0.890333	0.813876	0.864681	0.667363	0.352773	0.224676	0.690651	0.475922	0.463232	0.389805	0.715816	0.686607
ENSG00000165156	ZHX1	0.999495	0.000219258	0.427467	0.094705	0.743492	0.999495	0.140199	0.303368	0.764258	0.142707	0.582162	0.764028	0.409233	0.0260664	0.798234	0.749445	0.336621	0.693131	0.549592	0.485758	0.738612	0.266551	0.84964	0.95813	0.190346	0.742855	0.0555105
ENSG00000121741	ZMYM2	0.82584	0.0831042	0.270994	0.643086	0.439031	0.67776	0.778052	0.489429	0.6391	0.807699	0.647628	0.476096	0.62818	0.772954	0.464671	0.751347	0.176018	0.46228	0.82584	0.343197	0.306621	0.205023	0.500345	0.109826	0.355985	0.716148	0.488168
ENSG00000015171	ZMYND11	0.959348	0.0180239	0.23564	0.426732	0.768831	NA	0.0483742	0.515549	0.0934483	0.133459	0.289204	0.324743	0.816827	0.894013	0.690225	0.236672	0.216305	0.484954	0.503673	0.714652	0.608205	0.868351	0.640945	0.959348	0.0505564	0.16352	0.782267
ENSG00000101040	ZMYND8	0.94716	0.0235766	0.292339	0.608306	0.00590769	0.8797	0.179049	0.413218	0.587466	0.135925	0.883363	0.632924	0.773579	0.736572	0.73253	0.654691	0.156576	0.824134	0.749686	0.0181818	0.703499	0.160666	0.066042	0.57271	0.816797	0.94716	0.415225
ENSG00000121988	ZRANB3	0.926406	0.0331986	0.159746	0.698578	0.113769	NA	0.492791	0.723519	0.88967	0.926406	0.513123	0.706096	0.67003	0.153981	0.890928	0.14317	0.499487	0.11693	0.0628257	0.091697	0.457949	0.859713	0.831424	0.0216522	0.389805	0.69006	0.643378
ENSG00000036549	ZZZ3	0.996246	0.00163338	0.143473	0.415386	0.227523	0.996246	0.800276	0.177429	0.51967	0.66415	0.591426	0.683219	0.713624	0.163823	0.867305	0.486418	0.0842081	0.394088	0.354757	0.512197	0.491327	0.350787	0.728141	0.96142	0.247534	0.328973	0.423093
