# Supplementary material for: Bromodomain protein BRDT directs ΔNp63 function and super-enhancer activity in a subset of esophageal squamous cell carcinomas
Source: Cell Death Differ. 2021 Mar 3;28(7):2207–20. doi: 10.1038/s41418-021-00751-w (PMC8257622; doi:10.1038/s41418-021-00751-w)
Supplement: Supplementary file 3 — Supplementary Table S2 [file 41418_2021_751_MOESM3_ESM.xlsx]

## Sheet: Table_S2_BRDT_in_Esophageal_can
sample	samples	histological_type	BRDT
TCGA-LN-A49Y-01	TCGA-LN-A49Y-01	Esophagus Squamous Cell Carcinoma	10.41
TCGA-JY-A6FD-01	TCGA-JY-A6FD-01	Esophagus Squamous Cell Carcinoma	9.522
TCGA-XP-A8T6-01	TCGA-XP-A8T6-01	Esophagus Squamous Cell Carcinoma	9.245
TCGA-LN-A7HY-01	TCGA-LN-A7HY-01	Esophagus Squamous Cell Carcinoma	9.135
TCGA-Z6-A8JD-01	TCGA-Z6-A8JD-01	Esophagus Squamous Cell Carcinoma	8.493
TCGA-IG-A5B8-01	TCGA-IG-A5B8-01	Esophagus Squamous Cell Carcinoma	8.44
TCGA-VR-A8Q7-01	TCGA-VR-A8Q7-01	Esophagus Squamous Cell Carcinoma	8.426
TCGA-VR-A8EP-01	TCGA-VR-A8EP-01	Esophagus Squamous Cell Carcinoma	8.035
TCGA-LN-A49S-01	TCGA-LN-A49S-01	Esophagus Squamous Cell Carcinoma	7.805
TCGA-LN-A49W-01	TCGA-LN-A49W-01	Esophagus Squamous Cell Carcinoma	7.785
TCGA-LN-A4A4-01	TCGA-LN-A4A4-01	Esophagus Squamous Cell Carcinoma	7.405
TCGA-IG-A51D-01	TCGA-IG-A51D-01	Esophagus Squamous Cell Carcinoma	7.403
TCGA-IG-A3QL-01	TCGA-IG-A3QL-01	Esophagus Squamous Cell Carcinoma	7.212
TCGA-LN-A4A6-01	TCGA-LN-A4A6-01	Esophagus Squamous Cell Carcinoma	7.138
TCGA-LN-A9FP-01	TCGA-LN-A9FP-01	Esophagus Squamous Cell Carcinoma	6.921
TCGA-L7-A56G-01	TCGA-L7-A56G-01	Esophagus Squamous Cell Carcinoma	6.901
TCGA-LN-A4A3-01	TCGA-LN-A4A3-01	Esophagus Squamous Cell Carcinoma	6.346
TCGA-LN-A49N-01	TCGA-LN-A49N-01	Esophagus Squamous Cell Carcinoma	5.943
TCGA-LN-A4A8-01	TCGA-LN-A4A8-01	Esophagus Squamous Cell Carcinoma	5.399
TCGA-LN-A9FO-01	TCGA-LN-A9FO-01	Esophagus Squamous Cell Carcinoma	5.307
TCGA-LN-A4A5-01	TCGA-LN-A4A5-01	Esophagus Squamous Cell Carcinoma	4.437
TCGA-LN-A49P-01	TCGA-LN-A49P-01	Esophagus Squamous Cell Carcinoma	3.711
TCGA-IG-A50L-01	TCGA-IG-A50L-01	Esophagus Squamous Cell Carcinoma	3.484
TCGA-IG-A97H-01	TCGA-IG-A97H-01	Esophagus Squamous Cell Carcinoma	3.404
TCGA-VR-A8EX-01	TCGA-VR-A8EX-01	Esophagus Squamous Cell Carcinoma	2.645
TCGA-IG-A4P3-01	TCGA-IG-A4P3-01	Esophagus Squamous Cell Carcinoma	2.483
TCGA-IG-A4QT-01	TCGA-IG-A4QT-01	Esophagus Squamous Cell Carcinoma	1.998
TCGA-VR-A8ET-01	TCGA-VR-A8ET-01	Esophagus Squamous Cell Carcinoma	1.734
TCGA-L5-A88S-01	TCGA-L5-A88S-01	Esophagus Squamous Cell Carcinoma	1.437
TCGA-VR-A8EO-01	TCGA-VR-A8EO-01	Esophagus Squamous Cell Carcinoma	1.389
TCGA-IG-A3YC-01	TCGA-IG-A3YC-01	Esophagus Squamous Cell Carcinoma	1.128
TCGA-Z6-A8JE-01	TCGA-Z6-A8JE-01	Esophagus Squamous Cell Carcinoma	1.089
TCGA-LN-A4A9-01	TCGA-LN-A4A9-01	Esophagus Squamous Cell Carcinoma	1.036
TCGA-LN-A4A2-01	TCGA-LN-A4A2-01	Esophagus Squamous Cell Carcinoma	0.7973
TCGA-IG-A3I8-11	TCGA-IG-A3I8-11	Esophagus Squamous Cell Carcinoma	0.6947
TCGA-L5-A4OM-01	TCGA-L5-A4OM-01	Esophagus Squamous Cell Carcinoma	0.6836
TCGA-VR-AA7B-01	TCGA-VR-AA7B-01	Esophagus Squamous Cell Carcinoma	0.6043
TCGA-IG-A3YA-01	TCGA-IG-A3YA-01	Esophagus Squamous Cell Carcinoma	0.5832
TCGA-VR-AA7D-01	TCGA-VR-AA7D-01	Esophagus Squamous Cell Carcinoma	0.5575
TCGA-LN-A49L-01	TCGA-LN-A49L-01	Esophagus Squamous Cell Carcinoma	0.5378
TCGA-LN-A8I0-01	TCGA-LN-A8I0-01	Esophagus Squamous Cell Carcinoma	0.4936
TCGA-VR-A8ER-01	TCGA-VR-A8ER-01	Esophagus Squamous Cell Carcinoma	0.4674
TCGA-LN-A4MQ-01	TCGA-LN-A4MQ-01	Esophagus Squamous Cell Carcinoma	0.4532
TCGA-Z6-A9VB-01	TCGA-Z6-A9VB-01	Esophagus Squamous Cell Carcinoma	0.4162
TCGA-LN-A9FQ-01	TCGA-LN-A9FQ-01	Esophagus Squamous Cell Carcinoma	0.412
TCGA-VR-AA4G-01	TCGA-VR-AA4G-01	Esophagus Squamous Cell Carcinoma	0.4082
TCGA-LN-A5U5-01	TCGA-LN-A5U5-01	Esophagus Squamous Cell Carcinoma	0.4069
TCGA-V5-A7RC-01	TCGA-V5-A7RC-01	Esophagus Squamous Cell Carcinoma	0.4003
TCGA-L5-A88Z-01	TCGA-L5-A88Z-01	Esophagus Squamous Cell Carcinoma	0.3942
TCGA-IG-A97I-01	TCGA-IG-A97I-01	Esophagus Squamous Cell Carcinoma	0.379
TCGA-IG-A8O2-01	TCGA-IG-A8O2-01	Esophagus Squamous Cell Carcinoma	0.3757
TCGA-Q9-A6FU-01	TCGA-Q9-A6FU-01	Esophagus Squamous Cell Carcinoma	0.2711
TCGA-IC-A6RF-01	TCGA-IC-A6RF-01	Esophagus Squamous Cell Carcinoma	0
TCGA-IC-A6RF-11	TCGA-IC-A6RF-11	Esophagus Squamous Cell Carcinoma	0
TCGA-IG-A3I8-01	TCGA-IG-A3I8-01	Esophagus Squamous Cell Carcinoma	0
TCGA-IG-A3Y9-01	TCGA-IG-A3Y9-01	Esophagus Squamous Cell Carcinoma	0
TCGA-IG-A3YB-01	TCGA-IG-A3YB-01	Esophagus Squamous Cell Carcinoma	0
TCGA-IG-A5S3-01	TCGA-IG-A5S3-01	Esophagus Squamous Cell Carcinoma	0
TCGA-IG-A625-01	TCGA-IG-A625-01	Esophagus Squamous Cell Carcinoma	0
TCGA-IG-A6QS-01	TCGA-IG-A6QS-01	Esophagus Squamous Cell Carcinoma	0
TCGA-JY-A6FA-01	TCGA-JY-A6FA-01	Esophagus Squamous Cell Carcinoma	0
TCGA-JY-A6FE-01	TCGA-JY-A6FE-01	Esophagus Squamous Cell Carcinoma	0
TCGA-JY-A6FG-01	TCGA-JY-A6FG-01	Esophagus Squamous Cell Carcinoma	0
TCGA-JY-A93F-01	TCGA-JY-A93F-01	Esophagus Squamous Cell Carcinoma	0
TCGA-KH-A6WC-01	TCGA-KH-A6WC-01	Esophagus Squamous Cell Carcinoma	0
TCGA-L5-A43H-01	TCGA-L5-A43H-01	Esophagus Squamous Cell Carcinoma	0
TCGA-L5-A43J-01	TCGA-L5-A43J-01	Esophagus Squamous Cell Carcinoma	0
TCGA-L5-A4OM-11	TCGA-L5-A4OM-11	Esophagus Squamous Cell Carcinoma	0
TCGA-L5-A88W-01	TCGA-L5-A88W-01	Esophagus Squamous Cell Carcinoma	0
TCGA-L5-A8NK-01	TCGA-L5-A8NK-01	Esophagus Squamous Cell Carcinoma	0
TCGA-L5-A8NQ-01	TCGA-L5-A8NQ-01	Esophagus Squamous Cell Carcinoma	0
TCGA-LN-A49K-01	TCGA-LN-A49K-01	Esophagus Squamous Cell Carcinoma	0
TCGA-LN-A49M-01	TCGA-LN-A49M-01	Esophagus Squamous Cell Carcinoma	0
TCGA-LN-A49O-01	TCGA-LN-A49O-01	Esophagus Squamous Cell Carcinoma	0
TCGA-LN-A49R-01	TCGA-LN-A49R-01	Esophagus Squamous Cell Carcinoma	0
TCGA-LN-A49U-01	TCGA-LN-A49U-01	Esophagus Squamous Cell Carcinoma	0
TCGA-LN-A49V-01	TCGA-LN-A49V-01	Esophagus Squamous Cell Carcinoma	0
TCGA-LN-A49X-01	TCGA-LN-A49X-01	Esophagus Squamous Cell Carcinoma	0
TCGA-LN-A4A1-01	TCGA-LN-A4A1-01	Esophagus Squamous Cell Carcinoma	0
TCGA-LN-A4MR-01	TCGA-LN-A4MR-01	Esophagus Squamous Cell Carcinoma	0
TCGA-LN-A5U6-01	TCGA-LN-A5U6-01	Esophagus Squamous Cell Carcinoma	0
TCGA-LN-A5U7-01	TCGA-LN-A5U7-01	Esophagus Squamous Cell Carcinoma	0
TCGA-LN-A7HV-01	TCGA-LN-A7HV-01	Esophagus Squamous Cell Carcinoma	0
TCGA-LN-A7HW-01	TCGA-LN-A7HW-01	Esophagus Squamous Cell Carcinoma	0
TCGA-LN-A7HX-01	TCGA-LN-A7HX-01	Esophagus Squamous Cell Carcinoma	0
TCGA-LN-A7HZ-01	TCGA-LN-A7HZ-01	Esophagus Squamous Cell Carcinoma	0
TCGA-LN-A8HZ-01	TCGA-LN-A8HZ-01	Esophagus Squamous Cell Carcinoma	0
TCGA-LN-A8I1-01	TCGA-LN-A8I1-01	Esophagus Squamous Cell Carcinoma	0
TCGA-LN-A9FR-01	TCGA-LN-A9FR-01	Esophagus Squamous Cell Carcinoma	0
TCGA-S8-A6BW-01	TCGA-S8-A6BW-01	Esophagus Squamous Cell Carcinoma	0
TCGA-V5-A7RC-06	TCGA-V5-A7RC-06	Esophagus Squamous Cell Carcinoma	0
TCGA-V5-AASV-01	TCGA-V5-AASV-01	Esophagus Squamous Cell Carcinoma	0
TCGA-VR-A8EU-01	TCGA-VR-A8EU-01	Esophagus Squamous Cell Carcinoma	0
TCGA-VR-A8EW-01	TCGA-VR-A8EW-01	Esophagus Squamous Cell Carcinoma	0
TCGA-VR-A8EY-01	TCGA-VR-A8EY-01	Esophagus Squamous Cell Carcinoma	0
TCGA-VR-A8EZ-01	TCGA-VR-A8EZ-01	Esophagus Squamous Cell Carcinoma	0
TCGA-VR-AA7I-01	TCGA-VR-AA7I-01	Esophagus Squamous Cell Carcinoma	0
TCGA-XP-A8T8-01	TCGA-XP-A8T8-01	Esophagus Squamous Cell Carcinoma	0
TCGA-Z6-AAPN-01	TCGA-Z6-AAPN-01	Esophagus Squamous Cell Carcinoma	0
TCGA-XP-A8T7-01	TCGA-XP-A8T7-01	Esophagus Squamous Cell Carcinoma
TCGA-L5-A4OF-01	TCGA-L5-A4OF-01	Esophagus Adenocarcinoma, NOS	8.66
TCGA-2H-A9GQ-01	TCGA-2H-A9GQ-01	Esophagus Adenocarcinoma, NOS	8.231
TCGA-2H-A9GO-01	TCGA-2H-A9GO-01	Esophagus Adenocarcinoma, NOS	6.833
TCGA-JY-A93D-01	TCGA-JY-A93D-01	Esophagus Adenocarcinoma, NOS	4.387
TCGA-2H-A9GF-01	TCGA-2H-A9GF-01	Esophagus Adenocarcinoma, NOS	3.595
TCGA-VR-A8EQ-01	TCGA-VR-A8EQ-01	Esophagus Adenocarcinoma, NOS	3.169
TCGA-R6-A6XG-01	TCGA-R6-A6XG-01	Esophagus Adenocarcinoma, NOS	2.994
TCGA-L5-A4OG-11	TCGA-L5-A4OG-11	Esophagus Adenocarcinoma, NOS	2.56
TCGA-L5-A891-01	TCGA-L5-A891-01	Esophagus Adenocarcinoma, NOS	2.529
TCGA-JY-A6FB-01	TCGA-JY-A6FB-01	Esophagus Adenocarcinoma, NOS	2.479
TCGA-L5-A4OO-11	TCGA-L5-A4OO-11	Esophagus Adenocarcinoma, NOS	2.366
TCGA-L5-A8NL-01	TCGA-L5-A8NL-01	Esophagus Adenocarcinoma, NOS	2.208
TCGA-2H-A9GL-01	TCGA-2H-A9GL-01	Esophagus Adenocarcinoma, NOS	1.795
TCGA-L5-A4OW-01	TCGA-L5-A4OW-01	Esophagus Adenocarcinoma, NOS	1.535
TCGA-L5-A8NR-01	TCGA-L5-A8NR-01	Esophagus Adenocarcinoma, NOS	1.425
TCGA-L5-A893-01	TCGA-L5-A893-01	Esophagus Adenocarcinoma, NOS	1.401
TCGA-L5-A8NU-01	TCGA-L5-A8NU-01	Esophagus Adenocarcinoma, NOS	1.345
TCGA-R6-A6KZ-01	TCGA-R6-A6KZ-01	Esophagus Adenocarcinoma, NOS	1.289
TCGA-2H-A9GK-01	TCGA-2H-A9GK-01	Esophagus Adenocarcinoma, NOS	1.203
TCGA-L7-A6VZ-01	TCGA-L7-A6VZ-01	Esophagus Adenocarcinoma, NOS	1.194
TCGA-ZR-A9CJ-01	TCGA-ZR-A9CJ-01	Esophagus Adenocarcinoma, NOS	1.106
TCGA-R6-A6XQ-01	TCGA-R6-A6XQ-01	Esophagus Adenocarcinoma, NOS	0.942
TCGA-R6-A6DQ-01	TCGA-R6-A6DQ-01	Esophagus Adenocarcinoma, NOS	0.931
TCGA-V5-A7RB-01	TCGA-V5-A7RB-01	Esophagus Adenocarcinoma, NOS	0.9195
TCGA-L5-A8NG-01	TCGA-L5-A8NG-01	Esophagus Adenocarcinoma, NOS	0.7806
TCGA-L5-A4OF-11	TCGA-L5-A4OF-11	Esophagus Adenocarcinoma, NOS	0.7202
TCGA-Q9-A6FW-01	TCGA-Q9-A6FW-01	Esophagus Adenocarcinoma, NOS	0.7088
TCGA-IC-A6RE-11	TCGA-IC-A6RE-11	Esophagus Adenocarcinoma, NOS	0.6895
TCGA-2H-A9GJ-01	TCGA-2H-A9GJ-01	Esophagus Adenocarcinoma, NOS	0.6869
TCGA-L5-A4OJ-01	TCGA-L5-A4OJ-01	Esophagus Adenocarcinoma, NOS	0.6621
TCGA-R6-A6L4-01	TCGA-R6-A6L4-01	Esophagus Adenocarcinoma, NOS	0.5745
TCGA-L5-A4OU-01	TCGA-L5-A4OU-01	Esophagus Adenocarcinoma, NOS	0.5351
TCGA-JY-A938-01	TCGA-JY-A938-01	Esophagus Adenocarcinoma, NOS	0.4502
TCGA-X8-AAAR-01	TCGA-X8-AAAR-01	Esophagus Adenocarcinoma, NOS	0.4263
TCGA-L5-A43M-01	TCGA-L5-A43M-01	Esophagus Adenocarcinoma, NOS	0.3807
TCGA-JY-A93C-01	TCGA-JY-A93C-01	Esophagus Adenocarcinoma, NOS	0.3797
TCGA-V5-A7RE-01	TCGA-V5-A7RE-01	Esophagus Adenocarcinoma, NOS	0.3717
TCGA-L5-A4OE-01	TCGA-L5-A4OE-01	Esophagus Adenocarcinoma, NOS	0.3533
TCGA-L5-A8NI-01	TCGA-L5-A8NI-01	Esophagus Adenocarcinoma, NOS	0.3497
TCGA-L5-A4OX-01	TCGA-L5-A4OX-01	Esophagus Adenocarcinoma, NOS	0.3415
TCGA-R6-A6Y2-01	TCGA-R6-A6Y2-01	Esophagus Adenocarcinoma, NOS	0.3193
TCGA-L5-A4OQ-01	TCGA-L5-A4OQ-01	Esophagus Adenocarcinoma, NOS	0.2855
TCGA-L5-A4OR-01	TCGA-L5-A4OR-01	Esophagus Adenocarcinoma, NOS	0.2754
TCGA-2H-A9GG-01	TCGA-2H-A9GG-01	Esophagus Adenocarcinoma, NOS	0
TCGA-2H-A9GH-01	TCGA-2H-A9GH-01	Esophagus Adenocarcinoma, NOS	0
TCGA-2H-A9GI-01	TCGA-2H-A9GI-01	Esophagus Adenocarcinoma, NOS	0
TCGA-2H-A9GM-01	TCGA-2H-A9GM-01	Esophagus Adenocarcinoma, NOS	0
TCGA-2H-A9GN-01	TCGA-2H-A9GN-01	Esophagus Adenocarcinoma, NOS	0
TCGA-2H-A9GR-01	TCGA-2H-A9GR-01	Esophagus Adenocarcinoma, NOS	0
TCGA-IC-A6RE-01	TCGA-IC-A6RE-01	Esophagus Adenocarcinoma, NOS	0
TCGA-IG-A4QS-01	TCGA-IG-A4QS-01	Esophagus Adenocarcinoma, NOS	0
TCGA-IG-A7DP-01	TCGA-IG-A7DP-01	Esophagus Adenocarcinoma, NOS	0
TCGA-JY-A6F8-01	TCGA-JY-A6F8-01	Esophagus Adenocarcinoma, NOS	0
TCGA-JY-A6FH-01	TCGA-JY-A6FH-01	Esophagus Adenocarcinoma, NOS	0
TCGA-JY-A939-01	TCGA-JY-A939-01	Esophagus Adenocarcinoma, NOS	0
TCGA-JY-A93E-01	TCGA-JY-A93E-01	Esophagus Adenocarcinoma, NOS	0
TCGA-L5-A43C-01	TCGA-L5-A43C-01	Esophagus Adenocarcinoma, NOS	0
TCGA-L5-A43C-11	TCGA-L5-A43C-11	Esophagus Adenocarcinoma, NOS	0
TCGA-L5-A43E-01	TCGA-L5-A43E-01	Esophagus Adenocarcinoma, NOS	0
TCGA-L5-A43I-01	TCGA-L5-A43I-01	Esophagus Adenocarcinoma, NOS	0
TCGA-L5-A4OG-01	TCGA-L5-A4OG-01	Esophagus Adenocarcinoma, NOS	0
TCGA-L5-A4OH-01	TCGA-L5-A4OH-01	Esophagus Adenocarcinoma, NOS	0
TCGA-L5-A4OI-01	TCGA-L5-A4OI-01	Esophagus Adenocarcinoma, NOS	0
TCGA-L5-A4OJ-11	TCGA-L5-A4OJ-11	Esophagus Adenocarcinoma, NOS	0
TCGA-L5-A4ON-01	TCGA-L5-A4ON-01	Esophagus Adenocarcinoma, NOS	0
TCGA-L5-A4OO-01	TCGA-L5-A4OO-01	Esophagus Adenocarcinoma, NOS	0
TCGA-L5-A4OP-01	TCGA-L5-A4OP-01	Esophagus Adenocarcinoma, NOS	0
TCGA-L5-A4OQ-11	TCGA-L5-A4OQ-11	Esophagus Adenocarcinoma, NOS	0
TCGA-L5-A4OR-11	TCGA-L5-A4OR-11	Esophagus Adenocarcinoma, NOS	0
TCGA-L5-A4OS-01	TCGA-L5-A4OS-01	Esophagus Adenocarcinoma, NOS	0
TCGA-L5-A4OT-01	TCGA-L5-A4OT-01	Esophagus Adenocarcinoma, NOS	0
TCGA-L5-A88T-01	TCGA-L5-A88T-01	Esophagus Adenocarcinoma, NOS	0
TCGA-L5-A88V-01	TCGA-L5-A88V-01	Esophagus Adenocarcinoma, NOS	0
TCGA-L5-A88Y-01	TCGA-L5-A88Y-01	Esophagus Adenocarcinoma, NOS	0
TCGA-L5-A8NE-01	TCGA-L5-A8NE-01	Esophagus Adenocarcinoma, NOS	0
TCGA-L5-A8NF-01	TCGA-L5-A8NF-01	Esophagus Adenocarcinoma, NOS	0
TCGA-L5-A8NH-01	TCGA-L5-A8NH-01	Esophagus Adenocarcinoma, NOS	0
TCGA-L5-A8NJ-01	TCGA-L5-A8NJ-01	Esophagus Adenocarcinoma, NOS	0
TCGA-L5-A8NM-01	TCGA-L5-A8NM-01	Esophagus Adenocarcinoma, NOS	0
TCGA-L5-A8NN-01	TCGA-L5-A8NN-01	Esophagus Adenocarcinoma, NOS	0
TCGA-L5-A8NS-01	TCGA-L5-A8NS-01	Esophagus Adenocarcinoma, NOS	0
TCGA-L5-A8NT-01	TCGA-L5-A8NT-01	Esophagus Adenocarcinoma, NOS	0
TCGA-L5-A8NV-01	TCGA-L5-A8NV-01	Esophagus Adenocarcinoma, NOS	0
TCGA-L5-A8NW-01	TCGA-L5-A8NW-01	Esophagus Adenocarcinoma, NOS	0
TCGA-M9-A5M8-01	TCGA-M9-A5M8-01	Esophagus Adenocarcinoma, NOS	0
TCGA-R6-A6DN-01	TCGA-R6-A6DN-01	Esophagus Adenocarcinoma, NOS	0
TCGA-R6-A6L6-01	TCGA-R6-A6L6-01	Esophagus Adenocarcinoma, NOS	0
TCGA-R6-A6Y0-01	TCGA-R6-A6Y0-01	Esophagus Adenocarcinoma, NOS	0
TCGA-R6-A8W5-01	TCGA-R6-A8W5-01	Esophagus Adenocarcinoma, NOS	0
TCGA-R6-A8W8-01	TCGA-R6-A8W8-01	Esophagus Adenocarcinoma, NOS	0
TCGA-R6-A8WC-01	TCGA-R6-A8WC-01	Esophagus Adenocarcinoma, NOS	0
TCGA-R6-A8WG-01	TCGA-R6-A8WG-01	Esophagus Adenocarcinoma, NOS	0
TCGA-RE-A7BO-01	TCGA-RE-A7BO-01	Esophagus Adenocarcinoma, NOS	0
TCGA-S8-A6BV-01	TCGA-S8-A6BV-01	Esophagus Adenocarcinoma, NOS	0
TCGA-V5-AASW-01	TCGA-V5-AASW-01	Esophagus Adenocarcinoma, NOS	0
TCGA-V5-AASX-01	TCGA-V5-AASX-01	Esophagus Adenocarcinoma, NOS	0
TCGA-VR-AA4D-01	TCGA-VR-AA4D-01	Esophagus Adenocarcinoma, NOS	0
TCGA-L5-A4OE-11	TCGA-L5-A4OE-11	Esophagus Adenocarcinoma, NOS
TCGA-L5-A4OH-11	TCGA-L5-A4OH-11	Esophagus Adenocarcinoma, NOS
TCGA-L5-A4OI-11	TCGA-L5-A4OI-11	Esophagus Adenocarcinoma, NOS
TCGA-L5-A4ON-11	TCGA-L5-A4ON-11	Esophagus Adenocarcinoma, NOS
TCGA-L5-A4OP-11	TCGA-L5-A4OP-11	Esophagus Adenocarcinoma, NOS
TCGA-V5-A7RE-11	TCGA-V5-A7RE-11	Esophagus Adenocarcinoma, NOS
TCGA-V5-AASX-11	TCGA-V5-AASX-11	Esophagus Adenocarcinoma, NOS
